# Supplementary material for: Lack of the Ig cell adhesion molecule BT-IgSF (IgSF11) induced behavioral changes in the open maze, water maze and resident intruder test
Source: PLoS One. 2023 Jan 6;18(1):e0280133. doi: 10.1371/journal.pone.0280133 (PMC9821459; doi:10.1371/journal.pone.0280133)
Supplement: S1 Data — (XLSX) [file pone.0280133.s001.xlsx]

## Sheet: Fear Cond
animal_ID	sex	group	fr sil neut	fr tone neut	fr context	% fr sil neut	% fr tone neut	% fr context	CM	Tone memory
IG019	MALE	KO		33.1	69.3		18.38	23.1	23.1	7
IG021	MALE	KO	4.6	81.3	43.6	2.55	45.16	14.53	11.97	10.44
IG024	MALE	KO		16.9	11		9.38	3.66	3.66	3
IG027	MALE	KO	8.7	61.4	23.3	4.83	34.11	7.76	2.93	8.16
IG028	MALE	KO	3.3	27.7	32.1	1.83	15.38	10.7	8.86	5.16
IG020	MALE	WT		21.7	27.7		12.05	9.23	9.23	5
IG030	MALE	WT		43.9	29.8		24.38	9.93	9.93	7
IG031	MALE	WT	25.4	144.7	258.7	14.11	80.38	86.23	72.12	-4.11
IG032	MALE	WT	5.2	26	57.8	2.88	14.44	19.26	16.37	2.11
IG034	MALE	WT	3.4	34.3	7.3	1.88	19.05	2.43	0.54	5.11
IG035	MALE	WT		34.6	45.8		19.22	15.26	15.26	19.22
freezing % time
	sil neut %	tone neutr %	context %
KO (n=5)	1.842	24.482	11.95
WT (n=6)	3.145	28.253	23.723
KO SEM	0.9	6.589	3.308
WT SEM	2.248	10.57	12.718
ANOVA Table for fr sil neut
	DF	Sum of Squares	Mean Square	F-Value	P-Value	Lambda	Power
group	1	15.019	15.019	0.249	0.63	0.249	0.073
Residual	9	543.721	60.413
Means Table for fr sil neut
Effect: group
	Count	Mean	Std. Dev.	Std. Err.
KO	5	3.32	3.627	1.622
WT	6	5.667	9.911	4.046
Fisher's PLSD for fr sil neut
Effect: group
Significance Level: 5 %
	Mean Diff.	Crit. Diff.	P-Value
KO, WT	-2.347	10.647	0.63
Means Table for fr tone neut
Effect: group
	Count	Mean	Std. Dev.	Std. Err.
KO	5	44.08	26.519	11.859
WT	6	50.867	46.608	19.027
Means Table for fr context
Effect: group
	Count	Mean	Std. Dev.	Std. Err.
KO	5	35.86	22.181	9.92
WT	6	71.183	93.456	38.153
Means Table for % fr sil neut
Effect: group
	Count	Mean	Std. Dev.	Std. Err.
KO	5	1.842	2.013	0.9
WT	6	3.145	5.506	2.248
Means Table for % fr tone neut
Effect: group
	Count	Mean	Std. Dev.	Std. Err.
KO	5	24.482	14.735	6.589
WT	6	28.253	25.892	10.57
Means Table for % fr context
Effect: group
	Count	Mean	Std. Dev.	Std. Err.
KO	5	11.95	7.396	3.308
WT	6	23.723	31.152	12.718
Means Table for CM
Effect: group
	Count	Mean	Std. Dev.	Std. Err.
KO	5	10.104	8.169	3.653
WT	6	20.575	25.87	10.561
Means Table for Tone memory
Effect: group
	Count	Mean	Std. Dev.	Std. Err.
KO	5	6.752	2.84	1.27
WT	6	5.722	7.674	3.133
ANOVA Table for fr tone neut
	DF	Sum of Squares	Mean Square	F-Value	P-Value	Lambda	Power
group	1	125.615	125.615	0.083	0.7802	0.083	0.058
Residual	9	13674.3	1519.36
ANOVA Table for fr context
	DF	Sum of Squares	Mean Square	F-Value	P-Value	Lambda	Power
group	1	3402.92	3402.92	0.671	0.4338	0.671	0.111
Residual	9	45638.4	5070.94
ANOVA Table for % fr sil neut
	DF	Sum of Squares	Mean Square	F-Value	P-Value	Lambda	Power
group	1	4.63	4.63	0.248	0.6302	0.248	0.073
Residual	9	167.79	18.643
ANOVA Table for % fr tone neut
	DF	Sum of Squares	Mean Square	F-Value	P-Value	Lambda	Power
group	1	38.79	38.79	0.083	0.7802	0.083	0.058
Residual	9	4220.28	468.92
ANOVA Table for % fr context
	DF	Sum of Squares	Mean Square	F-Value	P-Value	Lambda	Power
group	1	378.031	378.031	0.671	0.4339	0.671	0.111
Residual	9	5071.17	563.464
ANOVA Table for CM
	DF	Sum of Squares	Mean Square	F-Value	P-Value	Lambda	Power
group	1	299.023	299.023	0.745	0.4105	0.745	0.117
Residual	9	3613.16	401.462
ANOVA Table for Tone memory
	DF	Sum of Squares	Mean Square	F-Value	P-Value	Lambda	Power
group	1	2.895	2.895	0.08	0.784	0.08	0.057
Residual	9	326.697	36.3
Fisher's PLSD for fr tone neut
Effect: group
Significance Level: 5 %
	Mean Diff.	Crit. Diff.	P-Value
KO, WT	-6.787	53.394	0.7802
Fisher's PLSD for fr context
Effect: group
Significance Level: 5 %
	Mean Diff.	Crit. Diff.	P-Value
KO, WT	-35.323	97.544	0.4338
Fisher's PLSD for % fr sil neut
Effect: group
Significance Level: 5 %
	Mean Diff.	Crit. Diff.	P-Value
KO, WT	-1.303	5.915	0.6302
Fisher's PLSD for % fr tone neut
Effect: group
Significance Level: 5 %
	Mean Diff.	Crit. Diff.	P-Value
KO, WT	-3.771	29.663	0.7802
Fisher's PLSD for % fr context
Effect: group
Significance Level: 5 %
	Mean Diff.	Crit. Diff.	P-Value
KO, WT	-11.773	32.516	0.4339
Fisher's PLSD for CM
Effect: group
Significance Level: 5 %
	Mean Diff.	Crit. Diff.	P-Value
KO, WT	-10.471	27.446	0.4105
Fisher's PLSD for Tone memory
Effect: group
Significance Level: 5 %
	Mean Diff.	Crit. Diff.	P-Value
KO, WT	1.03	8.253	0.784
