# Supplementary material for: Lack of the Ig cell adhesion molecule BT-IgSF (IgSF11) induced behavioral changes in the open maze, water maze and resident intruder test
Source: PLoS One. 2023 Jan 6;18(1):e0280133. doi: 10.1371/journal.pone.0280133 (PMC9821459; doi:10.1371/journal.pone.0280133)
Supplement: S2 Data — (XLSX) [file pone.0280133.s002.xlsx]

## Sheet: FIG 1A RR data
ROTAROD
Animal_ID	geno1	cage	Group	SEX	Training 01	Training 02	16 rpm	24 rpm	32 rpm	40 rpm
FRL-CT752	KO	IG043	KO	Female	197.3	279	225.4	300	72.2	158.1
FRL-CT845	KO	IG044	KO	Female	212.1	199.3	180.2	75.5	41.3	15.3
FRL-CT847	KO	IG054	KO	Female	209.6	290.7	300	43.5	300	86.3
FRL-CT826	KO	IG049	KO	Female	278.2	261.5	300	300	32.1	35.5
FRL-CT751	KO	IG052	KO	Female	195.9	239.1	300	224.9	300	64.9
FRL-CT910	KO	IG058	KO	Female	201.6	211.8	300	300	94.7	78.4
FRL-CT748	KO	IG056	KO	Male	65.1	82.7	90.6	300	42.2	38.5
FRL-CT906	KO	IG041	KO	Male	41.3	176.6	300	46.3	37.7	20.1
FRL-CT909	KO	IG040	KO	Male	142	271.2	300	300	300	56.8
FRL-CT884	KO	IG046	KO	Male	96.8	53.7	300	83.3	35.1	26.3
FRL-CT851	KO	IG048	KO	Male	121.4	230.6	300	300	300	45.3
FRL-CT769-2	KO	IG051	KO	Male	300	183	300	272.6	79.6	23.9
FRL-CT770	KO	IG028	KO	MALE	87.3	227.6	300	300	190.4	26.9
FRL-CT769	KO	IG027	KO	MALE	126.4	255.4	300	300	112.3	88.8
FRL-CT044	KO	IG010	KO	MALE	23.4	258.9	300	300	227.3	34.6
FRL-CT043	KO	IG013	KO	MALE	214.9	199	300	39.1	81.1	24.4
FRL-CT042	KO	IG007	KO	MALE	175.4	204.8	300	39.8	300	32.4
FRL-CT045	KO	IG018	KO	MALE	203.9	132.6	68.1	300	68.8	28.2
FRL-CT729	KO	IG019	KO	MALE	159.3	220.4	300	236.9	74.1	57.3
FRL-CT743	KO	IG021	KO	MALE	58.2	239.4	300	300	300	167
FRL-CT040	KO	IG006	KO	MALE	95.4	75.3	31.7	20.6	32.3	19
FRL-CT766	KO	IG024	KO	MALE	82.1	87.1	144.9	81	81.6	76.5
FRL-CS988	KO	IG003	KO	MALE	205.9	292.2	300	256.1	85.4	45.6
FRL-CT849	WT	IG050	WT	Female	191.5	274.6	300	300	63.9	31.2
FRL-CT850	WT	IG053	WT	Female	260.4	161.4	300	300	55.4	35.4
FRL-CT802	WT	IG047	WT	Female	225.6	231.3	300	300	42.6	40.9
FRL-CT827	WT	IG036	WT	Female	266	156.4	300	254.2	83.1	35.4
FRL-CT804	WT	IG039	WT	Female	32.5	115.3	300	300	77.5	37.5
FRL-CT844	WT	IG057	WT	Female	159.7	283.4	300	300	133.5	10.6
FRL-CT837	WT	IG059	WT	Male	116.9	77.8	107.6	36.9	35.1	31.1
FRL-CT830	WT	IG045	WT	Male	155.4	158.6	300	71.7	92.3	49.7
FRL-CT843	WT	IG055	WT	Male	241.7	196.2	92.1	300	300	33.2
FRL-CT829	WT	IG042	WT	Male	223.5	159.6	300	300	145.6	35.4
FRL-CT798	WT	IG038	WT	Male	69.2	129.9	300	34.9	130.6	33.2
FRL-CT824	WT	IG037	WT	Male	300	182.8	300	300	218	86.3
FRL-CT797	WT	IG035	WT	MALE	169	231.4	300	300	63.8	102.9
FRL-CT796	WT	IG034	WT	MALE	235.6	200.6	300	204.5	31.2	48.7
FRL-CT794	WT	IG032	WT	MALE	133.8	148.9	300	63.9	105.3	29.6
FRL-CT773	WT	IG031	WT	MALE	64.1	73	33	48.6	32.9	44.9
FRL-CT772	WT	IG030	WT	MALE	99.7	148.1	300	170	113.1	47.6
FRL-CT742	WT	IG020	WT	MALE	237.9	137.5	300	300	61.5	39.1
FRL-CS983	WT	IG017	WT	MALE	196.2	53.8	300	300	126.9	60
FRL-CS984	WT	IG014	WT	MALE	247.7	300	300	300	39.5	32.6
FRL-CS987	WT	IG012	WT	MALE	88.5	142.9	300	217.6	65.7	81.2
FRL-CS990	WT	IG009	WT	MALE	172.8	240.2	300	165.3	137.4	65.5
FRL-CS991	WT	IG008	WT	MALE	161.4	72.2	300	39.2	56.7	30.1
FRL-CS979	WT	IG005	WT	MALE	76.5	150.3	261.9	300	96.7	34
FRL-CS977	WT	IG002	WT	MALE	228.1	159.4	300	300	36.2	24.1
	0-40rpm (1)	0-40rpm (2)	16rpm	24rpm	32rpm	40rpm
KO (n=23)	151.891	203.126	253.952	205.2	138.617	54.352
WT (n=25)	174.148	167.424	271.784	220.272	93.78	44.008
KO SEM	15.624	14.9	18.048	24.142	22.584	8.492
WT SEM	14.695	13.17	14.893	21.32	12.509	4.17
ANOVA Table for Training 01
	DF	Sum of Squares	Mean Square	F-Value	P-Value	Lambda	Power
Group	1	5934.01	5934.01	1.079	0.3044	1.079	0.165
Residual	46	253081	5501.75
Means Table for Training 01
Effect: Group
	Count	Mean	Std. Dev.	Std. Err.
KO	23	151.891	74.928	15.624
WT	25	174.148	73.476	14.695
Fisher's PLSD for Training 01
Effect: Group
Significance Level: 5 %
	Mean Diff.	Crit. Diff.	P-Value
KO, WT	-22.257	43.138	0.3044
Means Table for Training 02
Effect: Group
	Count	Mean	Std. Dev.	Std. Err.
KO	23	203.126	71.456	14.9
WT	25	167.424	65.849	13.17
Means Table for 16 rpm
Effect: Group
	Count	Mean	Std. Dev.	Std. Err.
KO	23	253.952	86.554	18.048
WT	25	271.784	74.464	14.893
Means Table for 24 rpm
Effect: Group
	Count	Mean	Std. Dev.	Std. Err.
KO	23	205.2	115.78	24.142
WT	25	220.272	106.599	21.32
Means Table for 32 rpm
Effect: Group
	Count	Mean	Std. Dev.	Std. Err.
KO	23	138.617	108.308	22.584
WT	25	93.78	62.546	12.509
Means Table for 40 rpm
Effect: Group
	Count	Mean	Std. Dev.	Std. Err.
KO	23	54.352	40.726	8.492
WT	25	44.008	20.849	4.17
ANOVA Table for Training 02
	DF	Sum of Squares	Mean Square	F-Value	P-Value	Lambda	Power
Group	1	15269.1	15269.1	3.246	0.0782	3.246	0.407
Residual	46	216399	4704.33
ANOVA Table for 16 rpm
	DF	Sum of Squares	Mean Square	F-Value	P-Value	Lambda	Power
Group	1	3809.06	3809.06	0.588	0.447	0.588	0.113
Residual	46	297892	6475.91
ANOVA Table for 24 rpm
	DF	Sum of Squares	Mean Square	F-Value	P-Value	Lambda	Power
Group	1	2721.25	2721.25	0.221	0.6409	0.221	0.074
Residual	46	567631	12339.8
ANOVA Table for 32 rpm
	DF	Sum of Squares	Mean Square	F-Value	P-Value	Lambda	Power
Group	1	24082.8	24082.8	3.148	0.0827	3.148	0.396
Residual	46	351961	7651.33
ANOVA Table for 40 rpm
	DF	Sum of Squares	Mean Square	F-Value	P-Value	Lambda	Power
Group	1	1281.79	1281.79	1.257	0.2681	1.257	0.185
Residual	46	46921.8	1020.04
Fisher's PLSD for Training 02
Effect: Group
Significance Level: 5 %
	Mean Diff.	Crit. Diff.	P-Value
KO, WT	35.702	39.889	0.0782
Fisher's PLSD for 16 rpm
Effect: Group
Significance Level: 5 %
	Mean Diff.	Crit. Diff.	P-Value
KO, WT	-17.832	46.801	0.447
Fisher's PLSD for 24 rpm
Effect: Group
Significance Level: 5 %
	Mean Diff.	Crit. Diff.	P-Value
KO, WT	-15.072	64.604	0.6409
Fisher's PLSD for 32 rpm
Effect: Group
Significance Level: 5 %
	Mean Diff.	Crit. Diff.	P-Value
KO, WT	44.837	50.872	0.0827
Fisher's PLSD for 40 rpm
Effect: Group
Significance Level: 5 %
	Mean Diff.	Crit. Diff.	P-Value
KO, WT	10.344	18.574	0.2681

## Sheet: FIG 1B OF data
OPEN FIELD
animal_ID	sex	cage	group	time segment	time_total	time_center	time_corners	time_middle	time_outfield	distance_total	distance_corners	distance_middle	distance_outfield	C_distance	speed_total	speed_corners	speed_middle	speed_outfield	C_speed
FRL-CS988	MALE	IG003	KO	0 to 15	897452	689470	32578	175404	207982	3927.51	181.63	980.88	1162.51	2764.99	4.37629	5.57523	5.59212	5.58947	4.01031
FRL-CT040	MALE	IG006	KO	0 to 15	894780	165519	346236	383025	729261	4504.57	1211.25	2122.53	3333.78	1170.79	5.03428	3.49834	5.54149	4.57145	7.07345
FRL-CT042	MALE	IG007	KO	0 to 15	896449	438333	109337	348779	458116	7932.64	763.04	3141.32	3904.36	4028.28	8.84896	6.97879	9.00662	8.52264	9.19
FRL-CT044	MALE	IG010	KO	0 to 15	894080	420313	122111	351656	473767	5781.67	540.21	2431.4	2971.61	2810.05	6.46661	4.42393	6.91414	6.2723	6.68561
FRL-CT043	MALE	IG013	KO	0 to 15	896958	583630	134724	178604	313328	3864.59	558.79	1094.01	1652.8	2211.8	4.30855	4.14766	6.12534	5.27498	3.78973
FRL-CT045	MALE	IG018	KO	0 to 15	876847	155595	296763	424489	721252	6268.71	1445.65	3271.71	4717.36	1551.35	7.14915	4.8714	7.70741	6.54052	9.97044
FRL-CT729	MALE	IG019	KO	0 to 15	893262	162938	287567	442757	730324	8250.01	1795.08	4704.43	6499.51	1750.5	9.23582	6.2423	10.6253	8.89949	10.7434
FRL-CT743	MALE	IG021	KO	0 to 15	893253	283777	219065	390411	609476	7658.17	1245.37	3725.02	4970.39	2687.78	8.57335	5.68493	9.54128	8.15519	9.47145
FRL-CT766	MALE	IG024	KO	0 to 15	894660	217351	292264	385045	677309	7367.2	1630.59	3584.87	5215.46	2151.74	8.23464	5.57917	9.31026	7.70027	9.89984
FRL-CT769	MALE	IG027	KO	0 to 15	896956	112204	435775	348977	784752	5922.12	1763.8	3156.89	4920.69	1001.43	6.60246	4.0475	9.04613	6.27038	8.92508
FRL-CT770	MALE	IG028	KO	0 to 15	895374	172295	282176	440903	723079	7309.59	1449.62	4317.1	5766.72	1542.87	8.16373	5.13729	9.7915	7.97523	8.95482
FRL-CT909	Male	IG040	KO	0 to 15	895096	185124	245660	464312	709972	5986.5	1059.48	3254.74	4314.22	1672.28	6.68811	4.31279	7.00981	6.07661	9.0333
FRL-CT906	Male	IG041	KO	0 to 15	896656	322636	229841	344179	574020	6203.36	1133.3	2466.73	3600.03	2603.33	6.91833	4.9308	7.167	6.27161	8.06894
FRL-CT752	Female	IG043	KO	0 to 15	894466	124595	366826	403045	769871	8125.49	2022.93	4534.59	6557.52	1567.98	9.08418	5.51469	11.2508	8.51769	12.5846
FRL-CT845	Female	IG044	KO	0 to 15	893499	182093	310375	401031	711406	7100.87	1651.04	3805	5456.04	1644.85	7.94726	5.3195	9.48804	7.66938	9.03302
FRL-CT884	Male	IG046	KO	0 to 15	895013	189033	284951	421029	705980	8753.47	1619.27	4369.51	5988.78	2764.69	9.78027	5.68263	10.3782	8.48293	14.6254
FRL-CT851	Male	IG048	KO	0 to 15	894250	364216	240409	289625	530034	5168.71	998.86	1952.36	2951.22	2217.48	5.77994	4.15484	6.74099	5.56798	6.08837
FRL-CT826	Female	IG049	KO	0 to 15	894138	192872	331058	370208	701266	6550.79	1451.06	3291.45	4742.51	1808.27	7.32637	4.3831	8.89081	6.76278	9.37549
FRL-CT769-2	Male	IG051	KO	0 to 15	896531	363939	288713	243879	532592	4658.49	1241.51	1953.94	3195.45	1463.04	5.19613	4.30015	8.01192	5.99981	4.02001
FRL-CT751	Female	IG052	KO	0 to 15	893874	227795	327707	338372	666079	7855.11	1855.02	3707.41	5562.43	2292.68	8.78772	5.66061	10.9566	8.35101	10.0647
FRL-CT847	Female	IG054	KO	0 to 15	895366	341565	250848	302953	553801	6720.71	1440.78	2650.8	4091.58	2629.15	7.5061	5.74364	8.74987	7.38818	7.69736
FRL-CT748	Male	IG056	KO	0 to 15	893390	247901	284452	361037	645489	7241.81	1579.82	3252.49	4832.31	2409.51	8.10599	5.55391	9.00874	7.48628	9.71965
FRL-CT910	Female	IG058	KO	0 to 15	894025	181353	301950	410722	712672	7630.75	1878.59	4341.49	6220.08	1410.68	8.53528	6.22153	10.5704	8.72783	7.77864
FRL-CS977	MALE	IG002	WT	0 to 15	895365	193010	326851	375504	702355	7133.97	1840.68	3412.76	5253.44	1880.53	7.96767	5.63156	9.08848	7.47975	9.74317
FRL-CS979	MALE	IG005	WT	0 to 15	886738	270674	222983	393081	616064	8684.12	1515.48	4048.63	5564.11	3120.02	9.79333	6.79639	10.2997	9.03171	11.5269
FRL-CS991	MALE	IG008	WT	0 to 15	894389	317179	174905	402305	577210	7553.19	1120.26	3539.73	4659.99	2893.21	8.44508	6.40496	8.79862	8.0733	9.12169
FRL-CS990	MALE	IG009	WT	0 to 15	894177	240787	272149	381241	653390	9868.74	2018.48	4935.74	6954.22	2914.52	11.0367	7.41682	12.9465	10.6433	12.1041
FRL-CS987	MALE	IG012	WT	0 to 15	895344	163440	285766	446138	731904	7369.09	1534.43	4211.53	5745.96	1623.14	8.23046	5.36953	9.43997	7.8507	9.93111
FRL-CS984	MALE	IG014	WT	0 to 15	893343	328147	122482	442714	565196	6316.57	771.74	3205.27	3977.01	2339.56	7.07071	6.30084	7.24005	7.03651	7.12961
FRL-CS983	MALE	IG017	WT	0 to 15	892027	181817	281257	428953	710210	7242.65	1541.3	3954.62	5495.92	1746.73	8.11932	5.48004	9.21924	7.73844	9.60708
FRL-CT742	MALE	IG020	WT	0 to 15	893956	171753	357278	364925	722203	7205.95	1871.96	3533.56	5405.52	1800.44	8.06074	5.23951	9.68298	7.48477	10.4827
FRL-CT772	MALE	IG030	WT	0 to 15	896286	197753	295446	403087	698533	8168.53	1815.61	4301.66	6117.27	2051.26	9.11375	6.14532	10.6718	8.75731	10.3728
FRL-CT773	MALE	IG031	WT	0 to 15	897137	50329	572501	274307	846808	3600.68	1548.2	1691.56	3239.76	360.92	4.01352	2.70427	6.16667	3.82585	7.17121
FRL-CT794	MALE	IG032	WT	0 to 15	897586	59206	609099	229281	838380	4641.59	1922.65	2198.12	4120.77	520.82	5.17119	3.15655	9.58701	4.91516	8.79674
FRL-CT796	MALE	IG034	WT	0 to 15	893434	177767	285448	430219	715667	7235.69	1674.2	3698.82	5373.02	1862.67	8.09874	5.86517	8.59753	7.50771	10.4782
FRL-CT797	MALE	IG035	WT	0 to 15	891841	103359	366587	421895	788482	6902.19	1822.02	3988.49	5810.51	1091.68	7.73926	4.97023	9.45375	7.36924	10.562
FRL-CT827	Female	IG036	WT	0 to 15	892258	253851	244253	394154	638407	7736.07	1390.27	3910.34	5300.61	2435.46	8.67022	5.69193	9.92084	8.30287	9.59405
FRL-CT824	Male	IG037	WT	0 to 15	893716	210299	248423	434994	683417	8096.79	1458.41	4350.71	5809.12	2287.67	9.05969	5.87067	10.0018	8.50011	10.8782
FRL-CT798	Male	IG038	WT	0 to 15	893174	141976	241491	509707	751198	7369.41	1443.7	4470.91	5914.61	1454.8	8.25081	5.97828	8.77153	7.87357	10.2468
FRL-CT804	Female	IG039	WT	0 to 15	895597	193363	216602	485632	702234	9184.46	1523.61	5304.9	6828.51	2355.94	10.2551	7.03415	10.9237	9.72398	12.184
FRL-CT829	Male	IG042	WT	0 to 15	893611	108765	329124	455722	784846	8098.31	1875.87	4772.84	6648.71	1449.61	9.06246	5.69958	10.4731	8.47136	13.3279
FRL-CT830	Male	IG045	WT	0 to 15	894518	196149	333386	364983	698369	8859.48	2060.29	4336.85	6397.14	2462.34	9.90419	6.17989	11.8823	9.16011	12.5534
FRL-CT802	Female	IG047	WT	0 to 15	893952	194874	295427	403651	699078	9296.12	1874.36	4848.01	6722.37	2573.75	10.3989	6.34458	12.0104	9.61605	13.2073
FRL-CT849	Female	IG050	WT	0 to 15	894470	132745	213338	548387	761725	6260.03	1150.89	3723.88	4874.77	1385.27	6.99859	5.39468	6.79061	6.39965	10.4356
FRL-CT850	Female	IG053	WT	0 to 15	893606	194356	323544	375706	699250	7476.22	1865.92	4065.79	5931.71	1544.49	8.36635	5.76713	10.8217	8.48296	7.94671
FRL-CT843	Male	IG055	WT	0 to 15	897704	279312	254453	363939	618392	6543.12	1264.31	3131.28	4395.59	2147.51	7.28873	4.96874	8.60386	7.1081	7.68857
FRL-CT844	Female	IG057	WT	0 to 15	896049	133357	573734	188958	762692	5131.59	2212.89	2166.91	4379.8	751.79	5.72691	3.857	11.4677	5.74255	5.63742
FRL-CT837	Male	IG059	WT	0 to 15	894514	136530	358281	399703	757984	7546.9	1865.76	4061.5	5927.26	1619.65	8.43687	5.20753	10.1613	7.81977	11.863
FRL-CS988	MALE	IG003	KO	0 to 5	298125	176217	18485	103423	121908	1480.66	96.43	547.68	644.11	836.56	4.96657	5.21666	5.29553	5.28357	4.74733
FRL-CT040	MALE	IG006	KO	0 to 5	297578	63906	66123	167549	233672	1478.9	263.26	810.29	1073.55	405.34	4.96979	3.98137	4.83614	4.59426	6.34275
FRL-CT042	MALE	IG007	KO	0 to 5	298578	118784	47720	132074	179794	2401.42	307.83	1161.81	1469.64	931.77	8.04286	6.45075	8.79666	8.17402	7.84424
FRL-CT044	MALE	IG010	KO	0 to 5	296673	73031	70877	152765	223642	1731.21	267.26	880.62	1147.88	583.34	5.83541	3.77076	5.76454	5.13267	7.98757
FRL-CT043	MALE	IG013	KO	0 to 5	299517	264923	11033	23561	34594	849.01	55.36	137.21	192.57	656.45	2.8346	5.01767	5.82361	5.56657	2.47789
FRL-CT045	MALE	IG018	KO	0 to 5	295001	59251	72283	163467	235750	1588.44	360.48	833.09	1193.57	394.88	5.38452	4.98706	5.09638	5.06286	6.66453
FRL-CT729	MALE	IG019	KO	0 to 5	296699	21247	132482	142970	275452	2661.88	768.26	1594.29	2362.55	299.33	8.97165	5.79898	11.1512	8.57699	14.0881
FRL-CT743	MALE	IG021	KO	0 to 5	297891	69999	85925	141967	227892	2672.98	507.74	1350.57	1858.31	814.66	8.97301	5.90911	9.51327	8.15435	11.6382
FRL-CT766	MALE	IG024	KO	0 to 5	298313	68636	99312	130365	229677	2380.1	550.56	1175.36	1725.92	654.19	7.97853	5.54374	9.01592	7.51455	9.5313
FRL-CT769	MALE	IG027	KO	0 to 5	299142	12312	211029	75801	286830	1414.65	650.66	691.34	1342	72.65	4.72903	3.08327	9.12046	4.67873	5.90075
FRL-CT770	MALE	IG028	KO	0 to 5	297425	12485	167303	117637	284940	2206.92	788.72	1357.4	2146.12	60.79	7.42009	4.71432	11.5389	7.53183	4.86904
FRL-CT909	Male	IG040	KO	0 to 5	298048	27780	109938	160330	270268	2053.37	462.57	1201.75	1664.32	389.04	6.88939	4.20755	7.49548	6.15804	14.0043
FRL-CT906	Male	IG041	KO	0 to 5	298454	62699	79798	155957	235755	2119.71	369.19	1047.21	1416.4	703.31	7.1023	4.62656	6.71474	6.00793	11.2172
FRL-CT752	Female	IG043	KO	0 to 5	298610	27280	131469	139861	271330	2867.47	786.68	1690.62	2477.3	390.19	9.60273	5.98377	12.0879	9.13021	14.3032
FRL-CT845	Female	IG044	KO	0 to 5	296643	67844	85685	143114	228799	1930.75	389.06	1080.89	1469.95	460.81	6.50867	4.54058	7.55265	6.42463	6.7922
FRL-CT884	Male	IG046	KO	0 to 5	298076	42718	104813	150545	255358	2575.5	538.42	1453.42	1991.84	583.68	8.64041	5.13696	9.65439	7.80019	13.6636
FRL-CT851	Male	IG048	KO	0 to 5	296860	56234	128767	111859	240626	1476.55	428.5	702.61	1131.11	345.43	4.97389	3.32772	6.28121	4.7007	6.14273
FRL-CT826	Female	IG049	KO	0 to 5	298547	24842	170624	103081	273705	1688.97	592.57	919.56	1512.13	176.84	5.6573	3.47296	8.92075	5.52467	7.11859
FRL-CT769-2	Male	IG051	KO	0 to 5	299969	283452	203	16314	16517	886.55	0.7	90.43	91.13	795.41	2.95547	3.44828	5.54309	5.51735	2.80615
FRL-CT751	Female	IG052	KO	0 to 5	297889	51954	132283	113652	245935	2418.51	690.43	1243.94	1934.37	484.13	8.11883	5.21934	10.9452	7.86537	9.31844
FRL-CT847	Female	IG054	KO	0 to 5	297879	48594	125376	123909	249285	2296.5	689.92	1170.87	1860.79	435.72	7.70951	5.50281	9.44943	7.46451	8.96654
FRL-CT748	Male	IG056	KO	0 to 5	298580	34248	136940	127392	264332	2518.99	735.3	1371.79	2107.09	411.9	8.43657	5.3695	10.7683	7.97138	12.027
FRL-CT910	Female	IG058	KO	0 to 5	297825	57141	121249	119435	240684	2331.69	772.07	1339.52	2111.59	220.11	7.82906	6.36764	11.2155	8.77329	3.85205
FRL-CS977	MALE	IG002	WT	0 to 5	298036	45078	147427	105531	252958	1776.8	677.05	830.03	1507.08	269.73	5.9617	4.59244	7.86527	5.95783	5.98363
FRL-CS979	MALE	IG005	WT	0 to 5	298172	77001	76686	144485	221171	2948.04	587.25	1486.2	2073.45	874.59	9.88705	7.65785	10.2862	9.37487	11.3582
FRL-CS991	MALE	IG008	WT	0 to 5	297499	69674	75564	152261	227825	2735.04	523.13	1437.77	1960.9	774.13	9.19344	6.92301	9.4428	8.60704	11.1107
FRL-CS990	MALE	IG009	WT	0 to 5	298768	55735	124270	118763	243033	3047.56	835.78	1558.96	2394.74	652.82	10.2004	6.72552	13.1266	9.85356	11.7129
FRL-CS987	MALE	IG012	WT	0 to 5	298359	56437	99093	142829	241922	1863.93	461.55	1046.51	1508.06	355.87	6.24727	4.65775	7.32701	6.23366	6.30562
FRL-CS984	MALE	IG014	WT	0 to 5	296343	116278	36608	143457	180065	1670.62	220.45	906.89	1127.34	543.29	5.63745	6.02191	6.32169	6.26074	4.67234
FRL-CS983	MALE	IG017	WT	0 to 5	296669	24642	125951	146076	272027	1883.4	567.53	1110.04	1677.57	205.84	6.34849	4.50596	7.59906	6.16692	8.35322
FRL-CT742	MALE	IG020	WT	0 to 5	297299	28468	127138	141693	268831	2390.65	735.34	1397.21	2132.55	258.11	8.04123	5.78379	9.86083	7.93268	9.06667
FRL-CT772	MALE	IG030	WT	0 to 5	298471	30504	145175	122792	267967	2495.09	844.16	1429.03	2273.19	221.89	8.35957	5.81478	11.6378	8.4831	7.27413
FRL-CT773	MALE	IG031	WT	0 to 5	299656	13125	241874	44657	286531	664.93	381.03	226.86	607.89	57.03	2.21898	1.57532	5.08005	2.12155	4.34514
FRL-CT794	MALE	IG032	WT	0 to 5	299938	11281	282720	5937	288657	525.93	463.97	27.78	491.75	34.18	1.75346	1.64109	4.67913	1.70358	3.02987
FRL-CT796	MALE	IG034	WT	0 to 5	297748	41643	119186	136919	256105	2706.94	718.72	1453.72	2172.44	534.49	9.09138	6.03024	10.6174	8.48261	12.8351
FRL-CT797	MALE	IG035	WT	0 to 5	297032	23234	151953	121845	273798	1819.32	650.17	954.08	1604.25	215.07	6.125	4.27876	7.83028	5.85925	9.25669
FRL-CT827	Female	IG036	WT	0 to 5	297515	38091	130848	128576	259424	2465.67	664.66	1401.49	2066.15	399.5	8.28755	5.07963	10.9001	7.96437	10.488
FRL-CT824	Male	IG037	WT	0 to 5	297809	38637	113265	145907	259172	2481.97	576.12	1461.01	2037.13	444.85	8.3341	5.08648	10.0133	7.86015	11.5136
FRL-CT798	Male	IG038	WT	0 to 5	296706	55193	87584	153929	241513	2388.43	531.17	1354.3	1885.47	502.95	8.04982	6.06469	8.79821	7.80691	9.11257
FRL-CT804	Female	IG039	WT	0 to 5	298265	29267	91990	177008	268998	3543.34	722.73	2268.71	2991.44	551.91	11.8798	7.85661	12.817	11.1207	18.8578
FRL-CT829	Male	IG042	WT	0 to 5	297625	41732	94340	161553	255893	2737.92	570.85	1610.27	2181.12	556.81	9.19923	6.05099	9.96744	8.52356	13.3425
FRL-CT830	Male	IG045	WT	0 to 5	298020	58592	110316	129112	239428	3066.6	711.88	1571.77	2283.65	782.93	10.2899	6.4531	12.1737	9.53794	13.3624
FRL-CT802	Female	IG047	WT	0 to 5	297890	49249	108940	139701	248641	3699.63	797.36	2078.02	2875.38	824.26	12.4195	7.31926	14.8748	11.5644	16.7366
FRL-CT849	Female	IG050	WT	0 to 5	297423	36453	45295	215675	260970	1477.92	229.7	896.04	1125.74	352.18	4.96908	5.0712	4.15458	4.31368	9.66121
FRL-CT850	Female	IG053	WT	0 to 5	299016	100577	94018	104421	198439	2348.87	594.64	1335.69	1930.33	418.55	7.85533	6.32475	12.7914	9.72757	4.16149
FRL-CT843	Male	IG055	WT	0 to 5	299235	148595	55922	94718	150640	1827.19	265.43	751.2	1016.63	810.56	6.1062	4.74643	7.93091	6.74874	5.45483
FRL-CT844	Female	IG057	WT	0 to 5	299312	93015	184891	21406	206297	726.56	405.89	142.06	547.95	178.61	2.42743	2.19529	6.63646	2.65612	1.92023
FRL-CT837	Male	IG059	WT	0 to 5	298250	28297	145485	124468	269953	2105.23	623.01	1144.32	1767.33	337.89	7.05861	4.2823	9.19369	6.54681	11.9408
FRL-CS988	MALE	IG003	KO	10 to 15	299593	257016	11484	31093	42577	1205.88	70.22	207.91	278.13	927.76	4.02506	6.11459	6.68671	6.5324	3.60974
FRL-CT040	MALE	IG006	KO	10 to 15	298767	38643	145786	114338	260124	1566.5	492.38	718.44	1210.82	355.67	5.24322	3.37742	6.28348	4.65478	9.204
FRL-CT042	MALE	IG007	KO	10 to 15	298403	163158	38683	96562	135245	3057.03	294.27	1010.3	1304.57	1752.45	10.2446	7.60722	10.4627	9.64598	10.7408
FRL-CT044	MALE	IG010	KO	10 to 15	299751	206283	21389	72079	93468	2066.1	97.53	673.18	770.71	1295.39	6.89272	4.55982	9.33947	8.24571	6.27967
FRL-CT043	MALE	IG013	KO	10 to 15	299408	182126	61033	56249	117282	1346.45	217.66	329.08	546.74	799.72	4.49704	3.56627	5.85042	4.66176	4.39103
FRL-CT045	MALE	IG018	KO	10 to 15	282939	57235	105589	120115	225704	2347.19	487.16	1154.65	1641.81	705.38	8.29575	4.61374	9.61287	7.27417	12.3243
FRL-CT729	MALE	IG019	KO	10 to 15	298578	78783	81677	138118	219795	2750.94	529.37	1433.84	1963.21	787.74	9.21347	6.48126	10.3813	8.932	9.99886
FRL-CT743	MALE	IG021	KO	10 to 15	298656	119672	56263	122721	178984	2589.09	333.47	1239.6	1573.07	1016.03	8.66914	5.92699	10.101	8.78889	8.49012
FRL-CT766	MALE	IG024	KO	10 to 15	297923	88341	69484	140098	209582	2612.48	459.39	1348.02	1807.41	805.08	8.76898	6.61145	9.62198	8.62388	9.11332
FRL-CT769	MALE	IG027	KO	10 to 15	298703	72532	84575	141596	226171	2275.58	502.34	1163.8	1666.14	609.45	7.6182	5.93958	8.21916	7.36673	8.4025
FRL-CT770	MALE	IG028	KO	10 to 15	299172	98327	40546	160299	200845	2527.9	245.9	1405.17	1651.07	876.83	8.44965	6.06472	8.76593	8.22062	8.91749
FRL-CT909	Male	IG040	KO	10 to 15	298642	88658	52566	157418	209984	2034.98	259.73	1099.47	1359.2	675.77	6.81411	4.94103	6.9844	6.47287	7.62221
FRL-CT906	Male	IG041	KO	10 to 15	299422	170687	43951	84784	128735	1948.7	221.7	626.39	848.09	1100.59	6.50821	5.04425	7.38807	6.58787	6.448
FRL-CT752	Female	IG043	KO	10 to 15	298405	47782	122328	128295	250623	2590.79	628.32	1389.75	2018.07	572.72	8.68213	5.13635	10.8325	8.05221	11.9861
FRL-CT845	Female	IG044	KO	10 to 15	298219	92158	76564	129497	206061	2848.75	535.25	1401.96	1937.21	911.55	9.55254	6.99088	10.8262	9.40115	9.89117
FRL-CT884	Male	IG046	KO	10 to 15	299015	83252	91623	124140	215763	3003.31	500.54	1366.38	1866.92	1136.38	10.044	5.46304	11.0068	8.65264	13.6499
FRL-CT851	Male	IG048	KO	10 to 15	298533	149376	62687	86470	149157	1880.83	352.3	623.48	975.78	905.04	6.30024	5.61999	7.21036	6.54197	6.0588
FRL-CT826	Female	IG049	KO	10 to 15	297718	102095	72762	122861	195623	2416.52	388.96	1076.62	1465.58	950.94	8.11681	5.34565	8.76291	7.49186	9.31427
FRL-CT769-2	Male	IG051	KO	10 to 15	299126	36205	151388	111533	262921	1818.01	591.89	889.66	1481.55	336.45	6.07774	3.90976	7.97665	5.63496	9.29292
FRL-CT751	Female	IG052	KO	10 to 15	297204	103580	85859	107765	193624	2577.13	460.83	1171.68	1632.51	944.62	8.67125	5.36729	10.8725	8.43134	9.11971
FRL-CT847	Female	IG054	KO	10 to 15	298330	159923	56438	81969	138407	2266.1	344.93	656.74	1001.67	1264.43	7.59595	6.11166	8.01205	7.23713	7.90649
FRL-CT748	Male	IG056	KO	10 to 15	296685	125388	52720	118577	171297	2266.85	310.68	881.27	1191.95	1074.9	7.6406	5.89302	7.43205	6.95838	8.57259
FRL-CT910	Female	IG058	KO	10 to 15	298248	77624	82314	138310	220624	2663.89	536.11	1386.62	1922.73	741.16	8.9318	6.51299	10.0255	8.71496	9.54808
FRL-CS977	MALE	IG002	WT	10 to 15	298423	91105	79312	128006	207318	2738.43	542.64	1199.76	1742.4	996.03	9.17634	6.84184	9.37269	8.40448	10.9328
FRL-CS979	MALE	IG005	WT	10 to 15	295692	101966	82720	111006	193726	2705.74	459.34	1079.34	1538.68	1167.06	9.15054	5.55295	9.72326	7.94256	11.4456
FRL-CS991	MALE	IG008	WT	10 to 15	298127	132376	42999	122752	165751	2362.74	257.05	1006.88	1263.93	1098.81	7.92528	5.97805	8.20255	7.62547	8.30067
FRL-CS990	MALE	IG009	WT	10 to 15	296924	103768	69863	123293	193156	3441.11	587.69	1659.49	2247.18	1193.92	11.5892	8.41203	13.4597	11.634	11.5057
FRL-CS987	MALE	IG012	WT	10 to 15	298549	50204	88346	159999	248345	2771.64	544.39	1632.57	2176.96	594.67	9.2837	6.16202	10.2036	8.76587	11.8451
FRL-CS984	MALE	IG014	WT	10 to 15	298391	93072	45014	160305	205319	2452.07	264.86	1259.2	1524.06	928	8.21764	5.88395	7.85503	7.42289	9.97078
FRL-CS983	MALE	IG017	WT	10 to 15	297466	82501	75324	139641	214965	2619.37	421.71	1399.38	1821.09	798.28	8.80561	5.59861	10.0213	8.47157	9.676
FRL-CT742	MALE	IG020	WT	10 to 15	299327	81865	116624	100838	217462	2367.75	563.73	973.44	1537.17	830.59	7.91025	4.83374	9.6535	7.06868	10.1458
FRL-CT772	MALE	IG030	WT	10 to 15	298798	106077	46378	146343	192721	3101.71	421.86	1523.34	1945.2	1156.5	10.3806	9.09612	10.4094	10.0933	10.9025
FRL-CT773	MALE	IG031	WT	10 to 15	298591	15610	132891	150090	282981	1447.35	480.63	847.68	1328.31	119.04	4.84727	3.61672	5.64781	4.69399	7.62588
FRL-CT794	MALE	IG032	WT	10 to 15	299083	40252	138095	120736	258831	2181.31	659.12	1154.43	1813.55	367.78	7.29333	4.77295	9.56161	7.0067	9.13694
FRL-CT796	MALE	IG034	WT	10 to 15	297735	71608	84654	141473	226127	2186.29	474.23	1032.89	1507.12	679.17	7.34307	5.60198	7.30097	6.66493	9.48455
FRL-CT797	MALE	IG035	WT	10 to 15	297543	58920	74420	164203	238623	2650.67	444.37	1615.5	2059.87	590.78	8.90853	5.97111	9.83843	8.63232	10.0268
FRL-CT827	Female	IG036	WT	10 to 15	297512	113792	62841	120879	183720	2520.71	382.95	1165.91	1548.86	971.84	8.47263	6.09395	9.64527	8.43055	8.54049
FRL-CT824	Male	IG037	WT	10 to 15	297843	92236	58169	147438	205607	2727.62	384.75	1425.96	1810.71	916.91	9.15791	6.61435	9.67159	8.80666	9.94091
FRL-CT798	Male	IG038	WT	10 to 15	298296	38564	70641	189091	259732	2348.12	390.36	1570.82	1961.18	386.94	7.87178	5.52597	8.30722	7.55078	10.0337
FRL-CT804	Female	IG039	WT	10 to 15	298550	97797	63314	137439	200753	2687.05	400.78	1380.15	1780.93	906.12	9.00033	6.33004	10.0419	8.87125	9.26531
FRL-CT829	Male	IG042	WT	10 to 15	298221	44235	103437	150549	253986	2710.09	576.42	1581.07	2157.49	552.61	9.08752	5.57267	10.502	8.49452	12.4926
FRL-CT830	Male	IG045	WT	10 to 15	298875	60186	127334	111355	238689	2849.43	724.16	1381.55	2105.71	743.73	9.53385	5.68709	12.4067	8.82198	12.3572
FRL-CT802	Female	IG047	WT	10 to 15	298001	89158	85282	123561	208843	2779.35	492.81	1274.74	1767.55	1011.79	9.32665	5.77859	10.3167	8.46353	11.3483
FRL-CT849	Female	IG050	WT	10 to 15	298671	51886	91028	155757	246785	2348.15	426.14	1338.66	1764.8	583.34	7.862	4.68142	8.59454	7.15116	11.2427
FRL-CT850	Female	IG053	WT	10 to 15	297280	53517	112338	131425	243763	2551.88	621.86	1330	1951.86	600.01	8.5841	5.53562	10.1198	8.0072	11.2116
FRL-CT843	Male	IG055	WT	10 to 15	299563	81656	77688	140219	217907	2556.11	437.05	1315.38	1752.43	803.67	8.5328	5.62571	9.3809	8.0421	9.84214
FRL-CT844	Female	IG057	WT	10 to 15	298690	20218	193658	84814	278472	2141.96	874.68	949.28	1823.96	318	7.17118	4.51662	11.1925	6.54989	15.7286
FRL-CT837	Male	IG059	WT	10 to 15	297781	57421	101045	139315	240360	2771.66	583.06	1521.26	2104.32	667.33	9.30771	5.7703	10.9196	8.75487	11.6217
FRL-CS988	MALE	IG003	KO	5 to 10	299687	256190	2609	40888	43497	1240.85	14.99	225.31	240.3	1000.55	4.14049	5.7455	5.51042	5.52452	3.9055
FRL-CT040	MALE	IG006	KO	5 to 10	298341	62923	134280	101138	235418	1458.69	455.47	593.8	1049.27	409.42	4.88934	3.39194	5.87119	4.45705	6.50668
FRL-CT042	MALE	IG007	KO	5 to 10	299422	156391	22934	120097	143031	2474.2	160.93	969.2	1130.13	1344.05	8.26325	7.01709	8.07014	7.90129	8.59416
FRL-CT044	MALE	IG010	KO	5 to 10	297531	140905	29814	126812	156626	1983.99	175.31	877.6	1052.91	931.07	6.66818	5.88012	6.92048	6.72245	6.60779
FRL-CT043	MALE	IG013	KO	5 to 10	297907	136502	62611	98794	161405	1668.48	285.66	627.72	913.38	755.11	5.60067	4.56246	6.35383	5.65893	5.53186
FRL-CT045	MALE	IG018	KO	5 to 10	298813	39109	118844	140860	259704	2332.21	597.9	1283.22	1881.12	451.1	7.80491	5.03096	9.1099	7.24332	11.5344
FRL-CT729	MALE	IG019	KO	5 to 10	297892	62862	73361	161669	235030	2837.01	497.28	1676.31	2173.59	663.43	9.52362	6.77853	10.3688	9.24814	10.5538
FRL-CT743	MALE	IG021	KO	5 to 10	296659	94106	76830	125723	202553	2395.98	404.04	1134.86	1538.9	857.09	8.07655	5.25888	9.02667	7.59752	9.10771
FRL-CT766	MALE	IG024	KO	5 to 10	298377	60374	123421	114582	238003	2374.49	620.53	1061.49	1682.02	692.48	7.95802	5.02775	9.26402	7.06722	11.4698
FRL-CT769	MALE	IG027	KO	5 to 10	298986	27329	140171	131486	271657	2230	610.81	1300.49	1911.3	318.7	7.45854	4.35761	9.89071	7.03571	11.6616
FRL-CT770	MALE	IG028	KO	5 to 10	298730	61436	74327	162967	237294	2574.77	414.99	1554.54	1969.53	605.24	8.61905	5.5833	9.53899	8.29996	9.85155
FRL-CT909	Male	IG040	KO	5 to 10	298281	68655	83156	146470	229626	1897.32	337.18	952.86	1290.04	607.29	6.36085	4.05479	6.5055	5.618	8.84553
FRL-CT906	Male	IG041	KO	5 to 10	298733	89250	106092	103391	209483	2134.83	542.41	792.99	1335.4	799.42	7.14628	5.11264	7.66982	6.37474	8.95709
FRL-CT752	Female	IG043	KO	5 to 10	297326	49502	112982	134842	247824	2666.42	607.66	1453.98	2061.64	604.78	8.968	5.37838	10.7828	8.31897	12.2173
FRL-CT845	Female	IG044	KO	5 to 10	298512	22060	148126	128326	276452	2320.62	726.73	1321.53	2048.26	272.36	7.77396	4.90616	10.2982	7.4091	12.3463
FRL-CT884	Male	IG046	KO	5 to 10	297828	63016	88515	146297	234812	3173.82	580.32	1549.05	2129.37	1044.45	10.6566	6.55618	10.5884	9.0684	16.5744
FRL-CT851	Male	IG048	KO	5 to 10	298748	158528	48955	91265	140220	1810.73	218.06	626.13	844.19	966.53	6.06106	4.45429	6.86057	6.02047	6.0969
FRL-CT826	Female	IG049	KO	5 to 10	297779	65888	87672	144219	231891	2444.79	469.54	1294.77	1764.31	680.48	8.21008	5.35564	8.9778	7.60836	10.3278
FRL-CT769-2	Male	IG051	KO	5 to 10	297389	44282	137075	116032	253107	1953.93	648.91	973.84	1622.75	331.18	6.57028	4.73398	8.39286	6.41132	7.47889
FRL-CT751	Female	IG052	KO	5 to 10	298656	72214	109565	116877	226442	2858.15	703.76	1291.42	1995.18	862.98	9.57004	6.42322	11.0494	8.811	11.9503
FRL-CT847	Female	IG054	KO	5 to 10	299033	133017	68987	97029	166016	2157.26	405.65	823.02	1228.67	928.6	7.21412	5.88009	8.48221	7.40091	6.98106
FRL-CT748	Male	IG056	KO	5 to 10	298047	88218	94792	115037	209829	2455.12	533.84	998.73	1532.57	922.54	8.23736	5.6317	8.68182	7.3039	10.4575
FRL-CT910	Female	IG058	KO	5 to 10	297905	46588	98387	152930	251317	2635.04	570.42	1615.21	2185.63	449.42	8.84524	5.79772	10.5618	8.69671	9.64669
FRL-CS977	MALE	IG002	WT	5 to 10	298782	56827	100035	141920	241955	2617.67	620.55	1382.35	2002.9	614.77	8.76114	6.20333	9.74035	8.27799	10.8183
FRL-CS979	MALE	IG005	WT	5 to 10	292827	91707	63530	137590	201120	3030.22	468.75	1483.1	1951.85	1078.38	10.3482	7.3784	10.7791	9.7049	11.759
FRL-CS991	MALE	IG008	WT	5 to 10	298671	115129	56296	127246	183542	2454.91	339.71	1094.94	1434.65	1020.27	8.21945	6.03435	8.60491	7.81647	8.86197
FRL-CS990	MALE	IG009	WT	5 to 10	298391	81237	78016	139138	217154	3377.64	595.01	1716.17	2311.18	1066.46	11.3195	7.62677	12.3343	10.643	13.1278
FRL-CS987	MALE	IG012	WT	5 to 10	298342	56799	98233	143310	241543	2733.15	528.1	1532.45	2060.55	672.6	9.16113	5.37599	10.6933	8.53078	11.8418
FRL-CS984	MALE	IG014	WT	5 to 10	298517	118797	40860	138860	179720	2193.12	286.44	1038.41	1324.85	868.28	7.34672	7.01028	7.47811	7.37174	7.30894
FRL-CS983	MALE	IG017	WT	5 to 10	297766	74642	79982	143142	223124	2739.25	552.07	1444.58	1996.65	742.61	9.19934	6.90243	10.0919	8.94861	9.94896
FRL-CT742	MALE	IG020	WT	5 to 10	297236	61420	113516	122300	235816	2447.09	572.89	1162.47	1735.36	711.75	8.23282	5.04678	9.50507	7.35896	11.5882
FRL-CT772	MALE	IG030	WT	5 to 10	298971	61172	103893	133906	237799	2571.6	549.58	1349.16	1898.74	672.87	8.6015	5.28987	10.0754	7.98464	10.9996
FRL-CT773	MALE	IG031	WT	5 to 10	298781	21594	197736	79451	277187	1488.03	686.54	616.64	1303.18	184.85	4.98034	3.472	7.76126	4.70145	8.56025
FRL-CT794	MALE	IG032	WT	5 to 10	298518	7673	188284	102561	290845	1934.06	799.56	1015.63	1815.19	118.86	6.47887	4.24656	9.90269	6.24109	15.4907
FRL-CT796	MALE	IG034	WT	5 to 10	297826	64469	81608	151749	233357	2341.78	481.25	1211.53	1692.78	649.01	7.86291	5.89709	7.98378	7.25404	10.067
FRL-CT797	MALE	IG035	WT	5 to 10	297219	21205	140167	135847	276014	2431.2	726.49	1418.9	2145.39	285.82	8.17983	5.18303	10.4448	7.77276	13.4789
FRL-CT827	Female	IG036	WT	5 to 10	297154	101937	50564	144653	195217	2749.52	342.65	1342.91	1685.56	1063.95	9.25285	6.77656	9.28367	8.63429	10.4373
FRL-CT824	Male	IG037	WT	5 to 10	297986	79395	76942	141649	218591	2886.58	497.19	1463.74	1960.93	925.65	9.68697	6.46188	10.3336	8.97077	11.6588
FRL-CT798	Male	IG038	WT	5 to 10	298078	48219	83219	166640	249859	2632.74	522.05	1545.78	2067.83	564.92	8.83239	6.27321	9.27616	8.27599	11.7157
FRL-CT804	Female	IG039	WT	5 to 10	298657	66299	61251	171107	232358	2953.16	399.32	1655.93	2055.25	897.92	9.88813	6.5194	9.67775	8.84519	13.5435
FRL-CT829	Male	IG042	WT	5 to 10	297640	22798	131347	143495	274842	2649.73	728.61	1580.91	2309.52	340.19	8.90247	5.54721	11.0172	8.40308	14.9219
FRL-CT830	Male	IG045	WT	5 to 10	297529	77371	95689	124469	220158	2943.28	624.24	1383.35	2007.59	935.68	9.89241	6.52363	11.114	9.11886	12.0934
FRL-CT802	Female	IG047	WT	5 to 10	298015	56467	101205	140343	241548	2817.01	584.2	1495.13	2079.33	737.69	9.45258	5.77244	10.6534	8.60835	13.0641
FRL-CT849	Female	IG050	WT	5 to 10	298299	44406	76984	176909	253893	2433.83	495.04	1489.05	1984.09	449.75	8.15903	6.43043	8.41704	7.81467	10.1281
FRL-CT850	Female	IG053	WT	5 to 10	297233	40262	117157	139814	256971	2574.67	648.87	1399.87	2048.74	525.93	8.66213	5.53847	10.0124	7.97265	13.0627
FRL-CT843	Male	IG055	WT	5 to 10	298859	49061	120843	128955	249798	2159.69	561.82	1064.58	1626.4	533.28	7.22645	4.64917	8.25544	6.51086	10.8697
FRL-CT844	Female	IG057	WT	5 to 10	297955	20124	195093	82738	277831	2262.95	932.19	1075.57	2007.76	255.18	7.59494	4.77818	12.9997	7.22655	12.6804
FRL-CT837	Male	IG059	WT	5 to 10	298358	50781	111704	135873	247577	2668.95	659.69	1395.23	2054.92	614.03	8.94546	5.9057	10.2686	8.30012	12.0917
	t center [msec]
KO (n=23)	274980
WT (n=25)	185232
KO SEM	30859
WT SEM	14144.1
	t center [sec]
KO (n=23)	274.98
WT (n=25)	185.232
KO SEM	30.859
WT SEM	14.1441
	t center [%]
KO (n=23)	30.5534
WT (n=25)	20.5813
KO SEM	3.42878
WT SEM	1.57156
ANOVA Table for time_center
	DF	Sum of Squares	Mean Square	F-Value	P-Value	Lambda	Power
group	1	9.64895e+10	9.64895e+10	7.374	0.0093	7.374	0.766
Residual	46	6.01886e+11	1.30845e+10
Means Table for time_center
Effect: group
	Count	Mean	Std. Dev.	Std. Err.
KO	23	274980	147995	30859
WT	25	185232	70720.3	14144.1
Fisher's PLSD for time_center
Effect: group
Significance Level: 5 %
	Mean Diff.	Crit. Diff.	P-Value
KO, WT	89748.4	66525.2	0.0093	S
Means Table for time_corners
Effect: group
	Count	Mean	Std. Dev.	Std. Err.
KO	23	261799	90873.7	18948.5
WT	25	312192	118281	23656.2
Means Table for time_middle
Effect: group
	Count	Mean	Std. Dev.	Std. Err.
KO	23	357411	76872.7	16029.1
WT	25	396767	78137.5	15627.5
Means Table for time_outfield
Effect: group
	Count	Mean	Std. Dev.	Std. Err.
KO	23	619210	146692	30587.4
WT	25	708960	71449.1	14289.8
Means Table for distance_total
Effect: group
	Count	Mean	Std. Dev.	Std. Err.
KO	23	6555.78	1407.02	293.384
WT	25	7340.86	1430.33	286.066
Means Table for distance_corners
Effect: group
	Count	Mean	Std. Dev.	Std. Err.
KO	23	1326.81	475.034	99.052
WT	25	1639.33	335.185	67.037
Means Table for distance_middle
Effect: group
	Count	Mean	Std. Dev.	Std. Err.
KO	23	3135.25	1044.43	217.779
WT	25	3834.58	868.156	173.631
Means Table for distance_outfield
Effect: group
	Count	Mean	Std. Dev.	Std. Err.
KO	23	4462.06	1454.7	303.326
WT	25	5473.91	950.589	190.118
Means Table for C_distance
Effect: group
	Count	Mean	Std. Dev.	Std. Err.
KO	23	2093.72	693.78	144.663
WT	25	1866.95	718.643	143.729
Means Table for speed_total
Effect: group
	Count	Mean	Std. Dev.	Std. Err.
KO	23	7.333	1.576	0.329
WT	25	8.211	1.606	0.321
Means Table for speed_corners
Effect: group
	Count	Mean	Std. Dev.	Std. Err.
KO	23	5.129	0.857	0.179
WT	25	5.579	1.081	0.216
Means Table for speed_middle
Effect: group
	Count	Mean	Std. Dev.	Std. Err.
KO	23	8.584	1.712	0.357
WT	25	9.721	1.589	0.318
Means Table for speed_outfield
Effect: group
	Count	Mean	Std. Dev.	Std. Err.
KO	23	7.09	1.267	0.264
WT	25	7.797	1.485	0.297
Means Table for C_speed
Effect: group
	Count	Mean	Std. Dev.	Std. Err.
KO	23	8.557	2.57	0.536
WT	25	10.104	1.958	0.392
ANOVA Table for time_corners
	DF	Sum of Squares	Mean Square	F-Value	P-Value	Lambda	Power
group	1	3.04205e+10	3.04205e+10	2.704	0.1069	2.704	0.347
Residual	46	5.17446e+11	1.12488e+10
ANOVA Table for time_middle
	DF	Sum of Squares	Mean Square	F-Value	P-Value	Lambda	Power
group	1	1.85553e+10	1.85553e+10	3.087	0.0856	3.087	0.389
Residual	46	2.76538e+11	6.01171e+09
ANOVA Table for time_outfield
	DF	Sum of Squares	Mean Square	F-Value	P-Value	Lambda	Power
group	1	9.64926e+10	9.64926e+10	7.448	0.009	7.448	0.771
Residual	46	5.95927e+11	1.29549e+10
ANOVA Table for distance_total
	DF	Sum of Squares	Mean Square	F-Value	P-Value	Lambda	Power
group	1	7.38342e+06	7.38342e+06	3.666	0.0618	3.666	0.452
Residual	46	9.26539e+07	2.01421e+06
ANOVA Table for distance_corners
	DF	Sum of Squares	Mean Square	F-Value	P-Value	Lambda	Power
group	1	1.16998e+06	1.16998e+06	7.025	0.011	7.025	0.744
Residual	46	7.66084e+06	166540
ANOVA Table for distance_middle
	DF	Sum of Squares	Mean Square	F-Value	P-Value	Lambda	Power
group	1	5.85856e+06	5.85856e+06	6.403	0.0149	6.403	0.701
Residual	46	4.20871e+07	914938
ANOVA Table for distance_outfield
	DF	Sum of Squares	Mean Square	F-Value	P-Value	Lambda	Power
group	1	1.22647e+07	1.22647e+07	8.267	0.0061	8.267	0.817
Residual	46	6.82423e+07	1.48353e+06
ANOVA Table for C_distance
	DF	Sum of Squares	Mean Square	F-Value	P-Value	Lambda	Power
group	1	616008	616008	1.233	0.2726	1.233	0.182
Residual	46	2.2984e+07	499652
ANOVA Table for speed_total
	DF	Sum of Squares	Mean Square	F-Value	P-Value	Lambda	Power
group	1	9.247	9.247	3.65	0.0623	3.65	0.45
Residual	46	116.54	2.533
ANOVA Table for speed_corners
	DF	Sum of Squares	Mean Square	F-Value	P-Value	Lambda	Power
group	1	2.427	2.427	2.527	0.1187	2.527	0.327
Residual	46	44.173	0.96
ANOVA Table for speed_middle
	DF	Sum of Squares	Mean Square	F-Value	P-Value	Lambda	Power
group	1	15.491	15.491	5.696	0.0212	5.696	0.645
Residual	46	125.109	2.72
ANOVA Table for speed_outfield
	DF	Sum of Squares	Mean Square	F-Value	P-Value	Lambda	Power
group	1	5.978	5.978	3.116	0.0842	3.116	0.392
Residual	46	88.249	1.918
ANOVA Table for C_speed
	DF	Sum of Squares	Mean Square	F-Value	P-Value	Lambda	Power
group	1	28.666	28.666	5.558	0.0227	5.558	0.633
Residual	46	237.263	5.158
Fisher's PLSD for time_corners
Effect: group
Significance Level: 5 %
	Mean Diff.	Crit. Diff.	P-Value
KO, WT	-50392.9	61682.5	0.1069
Fisher's PLSD for time_middle
Effect: group
Significance Level: 5 %
	Mean Diff.	Crit. Diff.	P-Value
KO, WT	-39356.9	45092.8	0.0856
Fisher's PLSD for time_outfield
Effect: group
Significance Level: 5 %
	Mean Diff.	Crit. Diff.	P-Value
KO, WT	-89749.8	66195	0.009	S
Fisher's PLSD for distance_total
Effect: group
Significance Level: 5 %
	Mean Diff.	Crit. Diff.	P-Value
KO, WT	-785.083	825.393	0.0618
Fisher's PLSD for distance_corners
Effect: group
Significance Level: 5 %
	Mean Diff.	Crit. Diff.	P-Value
KO, WT	-312.519	237.338	0.011	S
Fisher's PLSD for distance_middle
Effect: group
Significance Level: 5 %
	Mean Diff.	Crit. Diff.	P-Value
KO, WT	-699.33	556.293	0.0149	S
Fisher's PLSD for distance_outfield
Effect: group
Significance Level: 5 %
	Mean Diff.	Crit. Diff.	P-Value
KO, WT	-1011.85	708.363	0.0061	S
Fisher's PLSD for C_distance
Effect: group
Significance Level: 5 %
	Mean Diff.	Crit. Diff.	P-Value
KO, WT	226.767	411.095	0.2726
Fisher's PLSD for speed_total
Effect: group
Significance Level: 5 %
	Mean Diff.	Crit. Diff.	P-Value
KO, WT	-0.879	0.926	0.0623
Fisher's PLSD for speed_corners
Effect: group
Significance Level: 5 %
	Mean Diff.	Crit. Diff.	P-Value
KO, WT	-0.45	0.57	0.1187
Fisher's PLSD for speed_middle
Effect: group
Significance Level: 5 %
	Mean Diff.	Crit. Diff.	P-Value
KO, WT	-1.137	0.959	0.0212	S
Fisher's PLSD for speed_outfield
Effect: group
Significance Level: 5 %
	Mean Diff.	Crit. Diff.	P-Value
KO, WT	-0.706	0.806	0.0842
Fisher's PLSD for C_speed
Effect: group
Significance Level: 5 %
	Mean Diff.	Crit. Diff.	P-Value
KO, WT	-1.547	1.321	0.0227	S

## Sheet: FIG 1C OM data
O-Maze
animal_ID	cage	sex	group	t open	t closed	% open	% closed	dopen	dclosed	% dopen	% dclosed	vis cl	vis o
FRL-CS977	IG002	MALE	WT	53907	246062	17.97	82.02	176.61	1007.71	14.91	85.08	15	12
FRL-CS988	IG003	MALE	KO	299969		100		342.14		100
FRL-CT040	IG006	MALE	KO	299968		100		300.44		100
FRL-CT042	IG007	MALE	KO	221893	78076	73.97	26.02	470.09	489.25	49	50.99	18	8
FRL-CS991	IG008	MALE	WT	266001	33999	88.66	11.33	342.04	242.62	58.5	41.49	6	5
FRL-CS990	IG009	MALE	WT	99080	200889	33.03	66.96	564.82	1415.58	28.52	71.47	47	22
FRL-CS987	IG012	MALE	WT	224062	75907	74.69	25.3	276.66	408.4	40.38	59.61	7	3
FRL-CT043	IG013	MALE	KO	297937	2032	99.32	0.67	362.8	8.42	97.73	2.26	1
FRL-CS984	IG014	MALE	WT	161765	138204	53.92	46.07	449.49	921.9	32.77	67.22	37	30
FRL-CS983	IG017	MALE	WT	56704	243265	18.9	81.09	230.27	1354.07	14.53	85.46	32	25
FRL-CT045	IG018	MALE	KO	190328	109641	63.44	36.55	552.65	748.38	42.47	57.52	11	6
FRL-CT742	IG020	MALE	WT	79970	220015	26.65	73.34	288.6	1232.6	18.97	81.02	18	7
FRL-CT743	IG021	MALE	KO	135437	164531	45.15	54.84	496.4	948.53	34.35	65.64	25	13
FRL-CT766	IG024	MALE	KO	155329	144640	51.78	48.21	385.58	1054.1	26.78	73.21	16	11
FRL-CT769	IG027	MALE	KO	84687	215282	28.23	71.76	281.57	1187.49	19.16	80.83	23	14
FRL-CT770	IG028	MALE	KO	180046	119939	60.01	39.98	371.8	830.67	30.91	69.08	16	12
FRL-CT772	IG030	MALE	WT	82608	217377	27.53	72.46	562.84	1700.85	24.86	75.13	32	24
FRL-CT773	IG031	MALE	WT	299968		100		282.61		100
FRL-CT794	IG032	MALE	WT	187515	112454	62.51	37.48	297.3	536.37	35.66	64.33	11	10
FRL-CT796	IG034	MALE	WT	114422	185562	38.14	61.85	590.69	997.52	37.19	62.8	25	11
FRL-CT797	IG035	MALE	WT	161717	138251	53.91	46.08	698.8	971.47	41.83	58.16	23	18
FRL-CT827	IG036	Female	WT	213967	86002	71.32	28.67	738.75	827.32	47.17	52.82	23	7
FRL-CT798	IG038	Male	WT	277000	22969	92.34	7.65	466.48	164.16	73.96	26.03	7	3
FRL-CT804	IG039	Female	WT	115562	184406	38.52	61.47	655.34	1402.9	31.83	68.16	35	23
FRL-CT909	IG040	Male	KO	295078	4891	98.36	1.63	331.59	13.59	96.06	3.93	3
FRL-CT906	IG041	Male	KO	212250	87718	70.75	29.24	383.14	678.23	36.09	63.9	16	12
FRL-CT829	IG042	Male	WT	205546	94422	68.52	31.47	294.02	619.06	32.2	67.79	9	5
FRL-CT752	IG043	Female	KO	180249	119719	60.08	39.91	449.89	915.37	32.95	67.04	19	9
FRL-CT845	IG044	Female	KO	299969		100		430.25		100
FRL-CT830	IG045	Male	WT	63614	236370	21.2	78.79	201.87	1338.67	13.1	86.89	17	15
FRL-CT884	IG046	Male	KO	260952	39017	86.99	13	832.81	322.06	72.11	27.88	6	3
FRL-CT802	IG047	Female	WT	195015	104954	65.01	34.98	563.44	840.3	40.13	59.86	23	13
FRL-CT851	IG048	Male	KO	299968		100		302.39		100
FRL-CT826	IG049	Female	KO	165547	134390	55.19	44.8	370.53	723.83	33.85	66.14	19	12
FRL-CT849	IG050	Female	WT	299968		100		286.65		100
FRL-CT769-2	IG051	Male	KO	195889	104079	65.3	34.69	665.86	856.89	43.72	56.27	12	10
FRL-CT751	IG052	Female	KO	287235	12734	95.75	4.24	571.99	102.36	84.82	15.17	3
FRL-CT850	IG053	Female	WT	176734	123235	58.91	41.08	417.39	819.56	33.74	66.25	22	13
FRL-CT847	IG054	Female	KO	299969		100		533.06		100
FRL-CT843	IG055	Male	WT	281390	18579	93.8	6.19	433.24	98.6	81.46	18.53	4	1
FRL-CT748	IG056	Male	KO	299969		100		502.04		100
FRL-CT844	IG057	Female	WT	299968		100		362.83		100
FRL-CT837	IG059	Male	WT	127517	172452	42.51	57.48	442.5	1095.49	28.77	71.22	13	10
	% time open
KO (n=20)	77.716
WT (n=22)	56.729
KO SEM	5.135
WT SEM	5.81
ANOVA Table for t open
	DF	Sum of Squares	Mean Square	F-Value	P-Value	Lambda	Power
group	1	4.15143e+10	4.15143e+10	7.205	0.0105	7.205	0.753
Residual	40	2.30489e+11	5.76222e+09
Means Table for t open
Effect: group
	Count	Mean	Std. Dev.	Std. Err.
KO	20	233133	68877.7	15401.5
WT	22	170183	81751.8	17429.5
Fisher's PLSD for t open
Effect: group
Significance Level: 5 %
	Mean Diff.	Crit. Diff.	P-Value
KO, WT	62950.2	47399.7	0.0105	S
Means Table for t closed
Effect: group
	Count	Mean	Std. Dev.	Std. Err.
KO	20	66834.4	68876.6	15401.3
WT	22	129790	81753.2	17429.8
Means Table for % open
Effect: group
	Count	Mean	Std. Dev.	Std. Err.
KO	20	77.716	22.962	5.135
WT	22	56.729	27.253	5.81
Means Table for % closed
Effect: group
	Count	Mean	Std. Dev.	Std. Err.
KO	20	22.277	22.959	5.134
WT	22	43.262	27.252	5.81
Means Table for dopen
Effect: group
	Count	Mean	Std. Dev.	Std. Err.
KO	20	446.851	137.218	30.683
WT	22	424.574	164.425	35.055
Means Table for dclosed
Effect: group
	Count	Mean	Std. Dev.	Std. Err.
KO	20	443.959	437.636	97.858
WT	22	817.961	501.909	107.007
Means Table for % dopen
Effect: group
	Count	Mean	Std. Dev.	Std. Err.
KO	20	65	32.071	7.171
WT	22	42.295	25.383	5.412
Means Table for % dclosed
Effect: group
	Count	Mean	Std. Dev.	Std. Err.
KO	20	34.993	32.068	7.171
WT	22	57.696	25.381	5.411
Means Table for vis cl
Effect: group
	Count	Mean	Std. Dev.	Std. Err.
KO	20	9.4	8.947	2.001
WT	22	18.455	12.749	2.718
Means Table for vis o
Effect: group
	Count	Mean	Std. Dev.	Std. Err.
KO	20	5.5	5.634	1.26
WT	22	11.682	8.812	1.879
ANOVA Table for t closed
	DF	Sum of Squares	Mean Square	F-Value	P-Value	Lambda	Power
group	1	4.1521e+10	4.1521e+10	7.206	0.0105	7.206	0.753
Residual	40	2.30491e+11	5.76228e+09
ANOVA Table for % open
	DF	Sum of Squares	Mean Square	F-Value	P-Value	Lambda	Power
group	1	4614.24	4614.24	7.205	0.0105	7.205	0.753
Residual	40	25615.9	640.397
ANOVA Table for % closed
	DF	Sum of Squares	Mean Square	F-Value	P-Value	Lambda	Power
group	1	4613.32	4613.32	7.205	0.0105	7.205	0.753
Residual	40	25611.5	640.287
ANOVA Table for dopen
	DF	Sum of Squares	Mean Square	F-Value	P-Value	Lambda	Power
group	1	5198.92	5198.92	0.225	0.6381	0.225	0.074
Residual	40	925492	23137.3
ANOVA Table for dclosed
	DF	Sum of Squares	Mean Square	F-Value	P-Value	Lambda	Power
group	1	1.46539e+06	1.46539e+06	6.565	0.0143	6.565	0.709
Residual	40	8.92915e+06	223229
ANOVA Table for % dopen
	DF	Sum of Squares	Mean Square	F-Value	P-Value	Lambda	Power
group	1	5400.87	5400.87	6.532	0.0145	6.532	0.707
Residual	40	33073.3	826.832
ANOVA Table for % dclosed
	DF	Sum of Squares	Mean Square	F-Value	P-Value	Lambda	Power
group	1	5399.88	5399.88	6.532	0.0145	6.532	0.707
Residual	40	33066.8	826.67
ANOVA Table for vis cl
	DF	Sum of Squares	Mean Square	F-Value	P-Value	Lambda	Power
group	1	858.888	858.888	6.963	0.0118	6.963	0.737
Residual	40	4934.26	123.356
ANOVA Table for vis o
	DF	Sum of Squares	Mean Square	F-Value	P-Value	Lambda	Power
group	1	400.346	400.346	7.169	0.0107	7.169	0.75
Residual	40	2233.77	55.844
Fisher's PLSD for t closed
Effect: group
Significance Level: 5 %
	Mean Diff.	Crit. Diff.	P-Value
KO, WT	-62955.3	47400	0.0105	S
Fisher's PLSD for % open
Effect: group
Significance Level: 5 %
	Mean Diff.	Crit. Diff.	P-Value
KO, WT	20.987	15.802	0.0105	S
Fisher's PLSD for % closed
Effect: group
Significance Level: 5 %
	Mean Diff.	Crit. Diff.	P-Value
KO, WT	-20.985	15.8	0.0105	S
Fisher's PLSD for dopen
Effect: group
Significance Level: 5 %
	Mean Diff.	Crit. Diff.	P-Value
KO, WT	22.277	94.981	0.6381
Fisher's PLSD for dclosed
Effect: group
Significance Level: 5 %
	Mean Diff.	Crit. Diff.	P-Value
KO, WT	-374.003	295.023	0.0143	S
Fisher's PLSD for % dopen
Effect: group
Significance Level: 5 %
	Mean Diff.	Crit. Diff.	P-Value
KO, WT	22.705	17.955	0.0145	S
Fisher's PLSD for % dclosed
Effect: group
Significance Level: 5 %
	Mean Diff.	Crit. Diff.	P-Value
KO, WT	-22.703	17.953	0.0145	S
Fisher's PLSD for vis cl
Effect: group
Significance Level: 5 %
	Mean Diff.	Crit. Diff.	P-Value
KO, WT	-9.055	6.935	0.0118	S
Fisher's PLSD for vis o
Effect: group
Significance Level: 5 %
	Mean Diff.	Crit. Diff.	P-Value
KO, WT	-6.182	4.666	0.0107	S

## Sheet: FIG 1D SB data
SHUTTLE-BOX
animal_ID	cage	group	sex	Day 1	Day 2	Day 3	Day 4	Day 5
FRL-CT752	IG043	KO	Female	3	26	66	69	74
FRL-CT845	IG044	KO	Female	6	39	61	72	77
FRL-CT826	IG049	KO	Female	13	62	68	76	74
FRL-CT751	IG052	KO	Female	8	45	66	70	75
FRL-CT847	IG054	KO	Female	2	13	8	16	41
FRL-CT910	IG058	KO	Female	5	54	74	70	76
FRL-CS988	IG003	KO	MALE	4	9	14	15	24
FRL-CT040	IG006	KO	MALE	4	3	3	2	4
FRL-CT042	IG007	KO	MALE	5	28	63	68	77
FRL-CT044	IG010	KO	MALE	16	39	43	60	61
FRL-CT043	IG013	KO	MALE	4	35	57	65	67
FRL-CT045	IG018	KO	MALE	15	42	60	40	60
FRL-CT909	IG040	KO	Male	6	27	58	68	68
FRL-CT906	IG041	KO	Male	4	22	55	66	73
FRL-CT884	IG046	KO	Male	4	44	70	66	75
FRL-CT851	IG048	KO	Male	4	45	67	63	53
FRL-CT769-2	IG051	KO	Male	5	25	64	70	73
FRL-CT748	IG056	KO	Male	9	65	80	72	75
		18		6.5	34.61	54.27	57.11	62.61
FRL-CT827	IG036	WT	Female	16	47	80	78	78
FRL-CT804	IG039	WT	Female	4	6	27	70	60
FRL-CT802	IG047	WT	Female	10	54	71	68	76
FRL-CT849	IG050	WT	Female	10	60	72	75	73
FRL-CT850	IG053	WT	Female	2	9	64	76	72
FRL-CT844	IG057	WT	Female	7	55	69	80	75
FRL-CS977	IG002	WT	MALE	37	59	69	72	74
FRL-CS979	IG005	WT	MALE	10	38	73	68	71
FRL-CS991	IG008	WT	MALE	2	8	22	33	58
FRL-CS990	IG009	WT	MALE	4	3	5	35	50
FRL-CS987	IG012	WT	MALE	13	41	72	73	76
FRL-CS984	IG014	WT	MALE	17	51	60	75	56
FRL-CS983	IG017	WT	MALE	13	53	73	75	71
FRL-CT824	IG037	WT	Male	8	32	69	70	75
FRL-CT798	IG038	WT	Male	7	25	42	70	69
FRL-CT829	IG042	WT	Male	25	57	59	55	70
FRL-CT830	IG045	WT	Male	30	62	77	74	76
FRL-CT843	IG055	WT	Male	13	66	65	67	73
FRL-CT837	IG059	WT	Male	11	26	54	69	74
		19		12.57	39.57	59.1	67.52	69.84
number	Day1	Day2	Day3	Day4	Day5
KO (n=18)	6.5	34.611	54.278	57.111	62.611
WT (n=19)	12.579	39.579	59.105	67.526	69.842
KO SEM	0.974	4.041	5.336	5.342	4.807
WT SEM	2.138	4.826	4.721	2.974	1.808
%	Day1	Day2	Day3	Day4	Day5
KO (n=18)	8.125	43.2637	67.8475	71.3887	78.2637
WT (n=19)	15.7238	49.4737	73.8812	84.4075	87.3025
KO SEM	1.2175	5.05125	6.67	6.6775	6.00875
WT SEM	2.6725	6.0325	5.90125	3.7175	2.26
ANOVA Table for Day 1
	DF	Sum of Squares	Mean Square	F-Value	P-Value	Lambda	Power
group	1	341.571	341.571	6.451	0.0157	6.451	0.698
Residual	35	1853.13	52.947
Means Table for Day 1
Effect: group
	Count	Mean	Std. Dev.	Std. Err.
KO	18	6.5	4.134	0.974
WT	19	12.579	9.317	2.138
Fisher's PLSD for Day 1
Effect: group
Significance Level: 5 %
	Mean Diff.	Crit. Diff.	P-Value
KO, WT	-6.079	4.859	0.0157	S
Means Table for Day 2
Effect: group
	Count	Mean	Std. Dev.	Std. Err.
KO	18	34.611	17.143	4.041
WT	19	39.579	21.038	4.826
Means Table for Day 3
Effect: group
	Count	Mean	Std. Dev.	Std. Err.
KO	18	54.278	22.64	5.336
WT	19	59.105	20.58	4.721
Means Table for Day 4
Effect: group
	Count	Mean	Std. Dev.	Std. Err.
KO	18	57.111	22.666	5.342
WT	19	67.526	12.963	2.974
Means Table for Day 5
Effect: group
	Count	Mean	Std. Dev.	Std. Err.
KO	18	62.611	20.396	4.807
WT	19	69.842	7.883	1.808
ANOVA Table for Day 2
	DF	Sum of Squares	Mean Square	F-Value	P-Value	Lambda	Power
group	1	228.118	228.118	0.616	0.4378	0.616	0.115
Residual	35	12962.9	370.369
ANOVA Table for Day 3
	DF	Sum of Squares	Mean Square	F-Value	P-Value	Lambda	Power
group	1	215.41	215.41	0.461	0.5014	0.461	0.099
Residual	35	16337.4	466.783
ANOVA Table for Day 4
	DF	Sum of Squares	Mean Square	F-Value	P-Value	Lambda	Power
group	1	1002.67	1002.67	2.985	0.0929	2.985	0.374
Residual	35	11758.5	335.958
ANOVA Table for Day 5
	DF	Sum of Squares	Mean Square	F-Value	P-Value	Lambda	Power
group	1	483.304	483.304	2.065	0.1596	2.065	0.272
Residual	35	8190.8	234.023
Fisher's PLSD for Day 2
Effect: group
Significance Level: 5 %
	Mean Diff.	Crit. Diff.	P-Value
KO, WT	-4.968	12.851	0.4378
Fisher's PLSD for Day 3
Effect: group
Significance Level: 5 %
	Mean Diff.	Crit. Diff.	P-Value
KO, WT	-4.827	14.427	0.5014
Fisher's PLSD for Day 4
Effect: group
Significance Level: 5 %
	Mean Diff.	Crit. Diff.	P-Value
KO, WT	-10.415	12.239	0.0929
Fisher's PLSD for Day 5
Effect: group
Significance Level: 5 %
	Mean Diff.	Crit. Diff.	P-Value
KO, WT	-7.231	10.215	0.1596

## Sheet: FIG 1E PPI data
PRE-PULSE-INHIBITION
					percent of startle
animal_ID	sex	cage	group	Startle 120 dB	P73dB	P76dB	P79dB	P82dB	P85dB	P88dB	P91dB	P94dB
FRL-CT752	Female	IG043	KO	39.9	88.97	40.1	43.1	41.35	22.05	20.3	26.81	25.06
FRL-CT845	Female	IG044	KO	9.7	104.12	73.19	73.19	51.54	32.98	36.08	26.8	23.71
FRL-CT826	Female	IG049	KO	37	100	94.86	92.7	57.29	63.24	58.37	38.37	46.21
FRL-CT751	Female	IG052	KO	6	68.33	71.66	65	40	45	40	48.33	45
FRL-CT847	Female	IG054	KO	18	94.44	94.44	83.88	108.88	76.66	65	68.88	54.44
FRL-CT910	Female	IG058	KO	11.8	112.71	91.52	94.91	89.83	88.98	38.98	39.83	22.88
FRL-CS988	MALE	IG003	KO	33.8	73.66	64.2	56.8	41.71	39.05	34.31	35.5	22.48
FRL-CT040	MALE	IG006	KO	49.5	94.74	78.58	51.51	68.28	75.95	60.4	40.2	50.9
FRL-CT042	MALE	IG007	KO	20.4	104.9	66.17	52.45	51.96	28.43	18.13	25.98	23.03
FRL-CT044	MALE	IG010	KO	66.2	83.23	101.51	96.52	101.2	97.28	91.99	96.07	99.69
FRL-CT043	MALE	IG013	KO	31.2	75.32	48.39	63.14	30.76	42.62	29.48	23.71	16.34
FRL-CT045	MALE	IG018	KO	46.6	145.06	96.35	67.81	72.53	52.36	48.49	76.39	57.29
FRL-CT729	MALE	IG019	KO	17.9	55.86	65.92	48.6	40.78	21.22	24.02	20.67	18.43
FRL-CT743	MALE	IG021	KO	13.8	65.21	23.91	22.46	21.01	26.08	18.11	13.76	15.21
FRL-CT766	MALE	IG024	KO	36.6	85.79	63.11	33.33	41.25	19.67	34.15	35.24	28.68
FRL-CT769	MALE	IG027	KO	25.5	92.94	43.13	57.64	40.39	40	25.49	26.27	23.13
FRL-CT770	MALE	IG028	KO	59.7	103.85	112.89	107.53	67.33	95.64	70.01	62.98	55.27
FRL-CT909	Male	IG040	KO	14.3	109.79	75.52	104.89	52.44	59.44	42.65	27.97	33.56
FRL-CT906	Male	IG041	KO	44.7	77.85	40.49	46.08	35.34	30.64	21.47	27.29	34.22
FRL-CT884	Male	IG046	KO	15.8	81.01	65.18	70.25	39.24	18.98	34.17	28.48	18.98
FRL-CT851	Male	IG048	KO	20.2	91.58	91.08	85.64	54.45	50	32.17	39.1	34.65
FRL-CT769-2	Male	IG051	KO	35.1	101.7	105.98	52.13	51.28	46.43	40.74	41.02	39.31
FRL-CT748	Male	IG056	KO	17.6	47.72	50	21.59	17.61	11.36	10.79	12.5	11.93
FRL-CT827	Female	IG036	WT	11.7	53.84	23.93	32.47	18.8	17.09	30.76	19.65	23.07
FRL-CT804	Female	IG039	WT	39	111.53	54.35	40.76	45.12	31.79	42.56	39.74	34.35
FRL-CT802	Female	IG047	WT	53	117.16	101.88	67.54	66.6	31.13	26.6	30.37	26.98
FRL-CT849	Female	IG050	WT	19.7	104.06	78.68	84.26	79.69	57.36	62.94	45.68	51.26
FRL-CT850	Female	IG053	WT	56.7	87.12	73.54	73.01	55.55	57.49	34.92	30.33	33.33
FRL-CT844	Female	IG057	WT	63.9	107.51	105.94	106.1	85.13	102.03	94.05	92.95	87.48
FRL-CS977	MALE	IG002	WT	31.5	116.19	82.53	46.34	53.33	44.44	40	45.07	40.63
FRL-CS979	MALE	IG005	WT	28.5	110.52	86.66	76.84	42.45	38.59	47.01	42.8	47.01
FRL-CS991	MALE	IG008	WT	60	114.5	114.5	99.5	92.16	81	85	50.5	50.83
FRL-CS990	MALE	IG009	WT	24.8	64.11	96.37	70.56	62.9	57.25	34.67	33.46	33.46
FRL-CS987	MALE	IG012	WT	28.8	81.59	96.18	68.75	44.79	43.4	33.33	45.83	24.65
FRL-CS984	MALE	IG014	WT	26	126.15	87.69	85.38	82.69	46.53	58.84	36.53	43.46
FRL-CS983	MALE	IG017	WT	16.1	71.42	42.85	49.06	26.08	21.73	31.05	26.08	26.7
FRL-CT742	MALE	IG020	WT	62.7	80.86	78.46	72.4	43.7	73.04	37.32	24.24	36.36
FRL-CT772	MALE	IG030	WT	20.7	104.83	53.14	54.58	67.63	42.99	69.56	34.78	34.29
FRL-CT773	MALE	IG031	WT	21.4	46.26	47.19	21.02	15.88	15.42	12.61	14.01	12.61
FRL-CT794	MALE	IG032	WT	61.6	62.66	55.51	40.09	29.22	28.73	16.23	37.33	33.11
FRL-CT796	MALE	IG034	WT	61.4	65.3	60.09	57.16	49.02	18.24	32.24	22.47	35.66
FRL-CT797	MALE	IG035	WT	21.9	97.71	79.9	52.96	44.74	31.96	31.96	19.17	24.65
FRL-CT824	Male	IG037	WT	42	90.71	58.57	46.19	31.42	35.23	40.95	37.14	39.52
FRL-CT798	Male	IG038	WT	23.2	112.93	94.39	59.48	62.06	54.74	50.43	37.93	66.81
FRL-CT829	Male	IG042	WT	27.4	113.13	64.23	50.72	24.81	31.38	18.97	15.32	14.59
FRL-CT830	Male	IG045	WT	47.3	122.19	87.73	78.64	44.39	46.3	53.27	70.19	82.66
FRL-CT843	Male	IG055	WT	61.8	110.51	109.87	87.7	70.55	69.74	51.94	44.33	60.67
FRL-CT837	Male	IG059	WT	31.4	112.42	71.33	63.69	39.49	29.61	37.89	27.38	21.33
percent of startle
	73dB	76dB	79dB	82dB	85dB	88dB	91dB	94dB
KO (n=23)	89.512	72.095	64.833	52.889	47.133	38.926	38.354	34.8
WT (n=25)	95.408	76.22	63.408	51.128	44.288	43.004	36.931	39.419
KO SEM	4.367	4.985	5.141	4.829	5.316	4.058	4.25	4.129
WT SEM	4.663	4.58	4.148	4.229	4.237	3.936	3.425	3.785
Inhibition
	73dB	76dB	79dB	82dB	85dB	88dB	91dB	94dB
KO (n=23)	10.488	27.905	35.167	47.111	52.867	61.074	61.646	65.2
WT (n=25)	4.592	23.78	36.592	48.872	55.712	56.996	63.069	60.581
KO SEM	4.367	4.985	5.141	4.829	5.316	4.058	4.25	4.129
WT SEM	4.663	4.58	4.148	4.229	4.237	3.936	3.425	3.785
ANOVA Table for Startle 120 dB
	DF	Sum of Squares	Mean Square	F-Value	P-Value	Lambda	Power
group	1	868.153	868.153	2.997	0.0901	2.997	0.379
Residual	46	13326.6	289.708
Means Table for Startle 120 dB
Effect: group
	Count	Mean	Std. Dev.	Std. Err.
KO	23	29.187	16.465	3.433
WT	25	37.7	17.515	3.503
Fisher's PLSD for Startle 120 dB
Effect: group
Significance Level: 5 %
	Mean Diff.	Crit. Diff.	P-Value
KO, WT	-8.513	9.899	0.0901
Means Table for P73dB
Effect: group
	Count	Mean	Std. Dev.	Std. Err.
KO	23	89.512	20.943	4.367
WT	25	95.408	23.314	4.663
Means Table for P76dB
Effect: group
	Count	Mean	Std. Dev.	Std. Err.
KO	23	72.095	23.907	4.985
WT	25	76.22	22.902	4.58
Means Table for P79dB
Effect: group
	Count	Mean	Std. Dev.	Std. Err.
KO	23	64.833	24.655	5.141
WT	25	63.408	20.738	4.148
Means Table for P82dB
Effect: group
	Count	Mean	Std. Dev.	Std. Err.
KO	23	52.889	23.159	4.829
WT	25	51.128	21.146	4.229
Means Table for P85dB
Effect: group
	Count	Mean	Std. Dev.	Std. Err.
KO	23	47.133	25.497	5.316
WT	25	44.288	21.184	4.237
Means Table for P88dB
Effect: group
	Count	Mean	Std. Dev.	Std. Err.
KO	23	38.926	19.461	4.058
WT	25	43.004	19.682	3.936
Means Table for P91dB
Effect: group
	Count	Mean	Std. Dev.	Std. Err.
KO	23	38.354	20.384	4.25
WT	25	36.931	17.124	3.425
Means Table for P94dB
Effect: group
	Count	Mean	Std. Dev.	Std. Err.
KO	23	34.8	19.802	4.129
WT	25	39.419	18.927	3.785
Interaction Bar Plot for P73dB
Effect: group
Interaction Bar Plot for P76dB
Effect: group
Interaction Bar Plot for P79dB
Effect: group
Interaction Bar Plot for P82dB
Effect: group
Interaction Bar Plot for P85dB
Effect: group
Interaction Bar Plot for P88dB
Effect: group
Interaction Bar Plot for P91dB
Effect: group
Interaction Bar Plot for P94dB
Effect: group
ANOVA Table for P73dB
	DF	Sum of Squares	Mean Square	F-Value	P-Value	Lambda	Power
group	1	416.462	416.462	0.844	0.363	0.844	0.14
Residual	46	22694.6	493.361
ANOVA Table for P76dB
	DF	Sum of Squares	Mean Square	F-Value	P-Value	Lambda	Power
group	1	203.894	203.894	0.373	0.5445	0.373	0.09
Residual	46	25162.4	547.009
ANOVA Table for P79dB
	DF	Sum of Squares	Mean Square	F-Value	P-Value	Lambda	Power
group	1	24.312	24.312	0.047	0.829	0.047	0.055
Residual	46	23695.4	515.117
ANOVA Table for P82dB
	DF	Sum of Squares	Mean Square	F-Value	P-Value	Lambda	Power
group	1	37.154	37.154	0.076	0.7842	0.076	0.058
Residual	46	22531.3	489.812
ANOVA Table for P85dB
	DF	Sum of Squares	Mean Square	F-Value	P-Value	Lambda	Power
group	1	96.935	96.935	0.178	0.6752	0.178	0.069
Residual	46	25072.4	545.053
ANOVA Table for P88dB
	DF	Sum of Squares	Mean Square	F-Value	P-Value	Lambda	Power
group	1	199.206	199.206	0.52	0.4746	0.52	0.105
Residual	46	17629.9	383.258
ANOVA Table for P91dB
	DF	Sum of Squares	Mean Square	F-Value	P-Value	Lambda	Power
group	1	24.262	24.262	0.069	0.794	0.069	0.058
Residual	46	16178.6	351.709
ANOVA Table for P94dB
	DF	Sum of Squares	Mean Square	F-Value	P-Value	Lambda	Power
group	1	255.555	255.555	0.682	0.413	0.682	0.123
Residual	46	17224.4	374.443
Fisher's PLSD for P73dB
Effect: group
Significance Level: 5 %
	Mean Diff.	Crit. Diff.	P-Value
KO, WT	-5.896	12.918	0.363
Fisher's PLSD for P76dB
Effect: group
Significance Level: 5 %
	Mean Diff.	Crit. Diff.	P-Value
KO, WT	-4.126	13.602	0.5445
Fisher's PLSD for P79dB
Effect: group
Significance Level: 5 %
	Mean Diff.	Crit. Diff.	P-Value
KO, WT	1.425	13.2	0.829
Fisher's PLSD for P82dB
Effect: group
Significance Level: 5 %
	Mean Diff.	Crit. Diff.	P-Value
KO, WT	1.761	12.871	0.7842
Fisher's PLSD for P85dB
Effect: group
Significance Level: 5 %
	Mean Diff.	Crit. Diff.	P-Value
KO, WT	2.845	13.578	0.6752
Fisher's PLSD for P88dB
Effect: group
Significance Level: 5 %
	Mean Diff.	Crit. Diff.	P-Value
KO, WT	-4.078	11.386	0.4746
Fisher's PLSD for P91dB
Effect: group
Significance Level: 5 %
	Mean Diff.	Crit. Diff.	P-Value
KO, WT	1.423	10.907	0.794
Fisher's PLSD for P94dB
Effect: group
Significance Level: 5 %
	Mean Diff.	Crit. Diff.	P-Value
KO, WT	-4.619	11.254	0.413

## Sheet: FIG 1F Intruder data
AGGRESSIONTEST
Animmal ID	cage	Geno	Sex	#Att during 240s	lat to 1. attack	lat to 1. contact
FRL-CS977	IG02	WT	MALE	0	240	7
FRL-CS988	IG03	KO	MALE	5	86	12
FRL-CS979	IG05	WT	MALE	8	92	26
FRL-CT040	IG06	KO	MALE	11	53	1
FRL-CT042	IG07	KO	MALE	10	71	19
FRL-CS991	IG08	WT	MALE	0	240	7
FRL-CS990	IG09	WT	MALE	7	52	18
FRL-CT044	IG10	KO	MALE	0	240	8
FRL-CS987	IG12	WT	MALE	0	240	18
FRL-CT043	IG13	KO	MALE	1	55	15
FRL-CS984	IG14	WT	MALE	0	240	2
FRL-CS983	IG17	WT	MALE	0	240	6
FRL-CT045	IG18	KO	MALE	5	65	6
FRL-CT729	IG019	KO	MALE	7	126	4
FRL-CT742	IG020	WT	MALE	1	228	12
FRL-CT743	IG021	KO	MALE	7	57	20
FRL-CT766	IG024	KO	MALE	5	85	5
FRL-CT769	IG027	KO	MALE	2	216	15
FRL-CT770	IG028	KO	MALE	2	56	1
FRL-CT772	IG030	WT	MALE	0	240	5
FRL-CT773	IG031	WT	MALE	0	240	1
FRL-CT794	IG032	WT	MALE	1	179	14
FRL-CT796	IG034	WT	MALE	6	74	25
FRL-CT797	IG035	WT	MALE	1	67	1
FRL-CT824	IG037	WT	Male	0	240	3
FRL-CT798	IG038	WT	Male	1	162	1
FRL-CT909	IG040	KO	Male	1	239	2
FRL-CT906	IG041	KO	Male	0	240	6
FRL-CT829	IG042	WT	Male	0	240	1
FRL-CT830	IG045	WT	Male	0	240	1
FRL-CT884	IG046	KO	Male	2	201	1
FRL-CT851	IG048	KO	Male	1	156	4
FRL-CT769-2	IG051	KO	Male	0	240	2
FRL-CT843	IG055	WT	Male	1	22	13
FRL-CT748	IG056	KO	Male	0	240	4
FRL-CT837	IG059	WT	Male	0	240	13
	number of attacks
KO (n=17)	3.471
WT (n=19)	1.368
KO SEM	0.867
WT SEM	0.588
ANOVA Table for #Attacks D1 during 240 sec
	DF	Sum of Squares	Mean Square	F-Value	P-Value	Lambda	Power
Geno	1	39.649	39.649	4.178	0.0488	4.178	0.499
Residual	34	322.656	9.49
Means Table for #Attacks D1 during 240 sec
Effect: Geno
	Count	Mean	Std. Dev.	Std. Err.
KO	17	3.471	3.573	0.867
WT	19	1.368	2.565	0.588
Fisher's PLSD for #Attacks D1 during 240 sec
Effect: Geno
Significance Level: 5 %
	Mean Diff.	Crit. Diff.	P-Value
KO, WT	2.102	2.09	0.0488	S
Means Table for latency D1 to 1. attack
Effect: Geno
	Count	Mean	Std. Dev.	Std. Err.
KO	17	142.706	80.89	19.619
WT	19	185.053	79.875	18.325
Means Table for latency D1 to 1. contact
Effect: Geno
	Count	Mean	Std. Dev.	Std. Err.
KO	17	7.353	6.403	1.553
WT	19	9.158	8.201	1.881
ANOVA Table for latency D1 to 1. attack
	DF	Sum of Squares	Mean Square	F-Value	P-Value	Lambda	Power
Geno	1	16089.4	16089.4	2.492	0.1237	2.492	0.319
Residual	34	219532	6456.84
ANOVA Table for latency D1 to 1. contact
	DF	Sum of Squares	Mean Square	F-Value	P-Value	Lambda	Power
Geno	1	29.23	29.23	0.532	0.4706	0.532	0.106
Residual	34	1866.41	54.894
Fisher's PLSD for latency D1 to 1. attack
Effect: Geno
Significance Level: 5 %
	Mean Diff.	Crit. Diff.	P-Value
KO, WT	-42.347	54.517	0.1237
Fisher's PLSD for latency D1 to 1. contact
Effect: Geno
Significance Level: 5 %
	Mean Diff.	Crit. Diff.	P-Value
KO, WT	-1.805	5.027	0.4706
