# Supplementary material for: Lack of the Ig cell adhesion molecule BT-IgSF (IgSF11) induced behavioral changes in the open maze, water maze and resident intruder test
Source: PLoS One. 2023 Jan 6;18(1):e0280133. doi: 10.1371/journal.pone.0280133 (PMC9821459; doi:10.1371/journal.pone.0280133)
Supplement: S3 Data — (XLSX) [file pone.0280133.s003.xlsx]

## Sheet: FIG2A,B,C
animal_ID	sex	cage	group	day	time	path	immobile
FRL-CS988	MALE	IG003	KO	D1	48.36	7.55	2.74
FRL-CT040	MALE	IG006	KO	D1	38.93	5.87	5.22
FRL-CT042	MALE	IG007	KO	D1	87.34	14.75	0.73
FRL-CT044	MALE	IG010	KO	D1	45.82	8.5	1.16
FRL-CT043	MALE	IG013	KO	D1	89.22	10.97	19.63
FRL-CT045	MALE	IG018	KO	D1	67.92	11.65	3.44
FRL-CT729	MALE	IG019	KO	D1	57.19	9.16	2.09
FRL-CT743	MALE	IG021	KO	D1	22.93	4.37	0
FRL-CT766	MALE	IG024	KO	D1	63.94	10.45	4.56
FRL-CT769	MALE	IG027	KO	D1	67.61	8.28	11.66
FRL-CT770	MALE	IG028	KO	D1	66.23	12.5	0.41
FRL-CS977	MALE	IG002	WT	D1	75.06	13.59	2.01
FRL-CS979	MALE	IG005	WT	D1	48.34	9.48	0.3
FRL-CS991	MALE	IG008	WT	D1	50	9.05	0
FRL-CS990	MALE	IG009	WT	D1	83.28	14.06	1.76
FRL-CS987	MALE	IG012	WT	D1	97.54	8.75	29.07
FRL-CS984	MALE	IG014	WT	D1	60.32	9.42	3.34
FRL-CS983	MALE	IG017	WT	D1	42.23	7.13	2.01
FRL-CT742	MALE	IG020	WT	D1	37.21	6.94	0.66
FRL-CT772	MALE	IG030	WT	D1	57.19	9.41	0.66
FRL-CT773	MALE	IG031	WT	D1	70.4	13.98	0.44
FRL-CT794	MALE	IG032	WT	D1	43.81	6.69	0.43
FRL-CT796	MALE	IG034	WT	D1	72.69	11.81	7.32
FRL-CT797	MALE	IG035	WT	D1	33.59	6.55	0.48
animal_ID	sex	cage	group	day	time	path	immobile
FRL-CS988	MALE	IG003	KO	D2	88.66	7.55	37.32
FRL-CT040	MALE	IG006	KO	D2	50.25	7.46	5.56
FRL-CT042	MALE	IG007	KO	D2	36.1	6.65	0
FRL-CT044	MALE	IG010	KO	D2	27.24	5.63	0
FRL-CT043	MALE	IG013	KO	D2	107.71	6.19	53.47
FRL-CT045	MALE	IG018	KO	D2	40.52	6.08	2.93
FRL-CT729	MALE	IG019	KO	D2	61.88	12.47	0.59
FRL-CT743	MALE	IG021	KO	D2	51.7	9.18	1.56
FRL-CT766	MALE	IG024	KO	D2	61.51	10.22	3.17
FRL-CT769	MALE	IG027	KO	D2	46.22	5.78	1.77
FRL-CT770	MALE	IG028	KO	D2	28.48	6.37	0
FRL-CS977	MALE	IG002	WT	D2	35.39	5.99	1.08
FRL-CS979	MALE	IG005	WT	D2	26.25	4.93	0.66
FRL-CS991	MALE	IG008	WT	D2	106.85	8.29	49.29
FRL-CS990	MALE	IG009	WT	D2	54.13	9.16	2.17
FRL-CS987	MALE	IG012	WT	D2	56.3	8.68	2.08
FRL-CS984	MALE	IG014	WT	D2	66.5	4.86	28.96
FRL-CS983	MALE	IG017	WT	D2	40.99	3.89	13.21
FRL-CT742	MALE	IG020	WT	D2	24.75	5.5	0
FRL-CT772	MALE	IG030	WT	D2	19.32	4.34	0
FRL-CT773	MALE	IG031	WT	D2	79.46	10.06	6.24
FRL-CT794	MALE	IG032	WT	D2	44.46	6.57	1.88
FRL-CT796	MALE	IG034	WT	D2	83.31	7.55	28.26
FRL-CT797	MALE	IG035	WT	D2	29.02	5.97	0
animal_ID	sex	cage	group	day	time	path	immobile
FRL-CS988	MALE	IG003	KO	D3	63.35	3.73	32.91
FRL-CT040	MALE	IG006	KO	D3	86.07	7.53	29.92
FRL-CT042	MALE	IG007	KO	D3	12.85	2.01	0
FRL-CT044	MALE	IG010	KO	D3	37.32	5.04	2.32
FRL-CT043	MALE	IG013	KO	D3	52.72	3.3	21.06
FRL-CT045	MALE	IG018	KO	D3	35.98	4.5	4.29
FRL-CT729	MALE	IG019	KO	D3	38.82	6.61	0
FRL-CT743	MALE	IG021	KO	D3	23.56	4	0.59
FRL-CT766	MALE	IG024	KO	D3	49.83	7.33	4.69
FRL-CT769	MALE	IG027	KO	D3	50.32	5.97	5.78
FRL-CT770	MALE	IG028	KO	D3	45.37	9.97	0
FRL-CS977	MALE	IG002	WT	D3	12.63	2.44	0
FRL-CS979	MALE	IG005	WT	D3	32.42	6.7	0
FRL-CS991	MALE	IG008	WT	D3	36.25	3.62	6.7
FRL-CS990	MALE	IG009	WT	D3	29.82	5.31	1.72
FRL-CS987	MALE	IG012	WT	D3	27.68	4.74	0.42
FRL-CS984	MALE	IG014	WT	D3	36.41	3.91	13.88
FRL-CS983	MALE	IG017	WT	D3	54.27	3.88	23.48
FRL-CT742	MALE	IG020	WT	D3	48.09	10.17	0
FRL-CT772	MALE	IG030	WT	D3	43.44	8.56	0
FRL-CT773	MALE	IG031	WT	D3	100.62	8.89	19.29
FRL-CT794	MALE	IG032	WT	D3	55.84	6.2	8.17
FRL-CT796	MALE	IG034	WT	D3	70.87	5.91	24.74
FRL-CT797	MALE	IG035	WT	D3	26.52	4.67	0
animal_ID	sex	cage	group	day	time	path	immobile
FRL-CS988	MALE	IG003	KO	D4	120.01	2.46	93.18
FRL-CT040	MALE	IG006	KO	D4	110.4	3.81	76.6
FRL-CT042	MALE	IG007	KO	D4	57.04	9.68	1.33
FRL-CT044	MALE	IG010	KO	D4	113.86	6.9	57.1
FRL-CT043	MALE	IG013	KO	D4	87.66	4.06	46.79
FRL-CT045	MALE	IG018	KO	D4	9.94	1.37	0.28
FRL-CT729	MALE	IG019	KO	D4	33.75	5.91	0.75
FRL-CT743	MALE	IG021	KO	D4	70.41	10.51	8.43
FRL-CT766	MALE	IG024	KO	D4	71.31	8.34	13.49
FRL-CT769	MALE	IG027	KO	D4	67.72	6.63	17.39
FRL-CT770	MALE	IG028	KO	D4	12.43	2.86	0
FRL-CS977	MALE	IG002	WT	D4	25.1	4.53	0
FRL-CS979	MALE	IG005	WT	D4	14.67	3.22	0
FRL-CS991	MALE	IG008	WT	D4	27.14	2.94	3.24
FRL-CS990	MALE	IG009	WT	D4	69.42	9.72	9.98
FRL-CS987	MALE	IG012	WT	D4	30.08	4.2	0.18
FRL-CS984	MALE	IG014	WT	D4	86.22	9.25	19.1
FRL-CS983	MALE	IG017	WT	D4	96.16	4.51	60.65
FRL-CT742	MALE	IG020	WT	D4	26	5.44	0
FRL-CT772	MALE	IG030	WT	D4	53.43	10.62	0
FRL-CT773	MALE	IG031	WT	D4	27.95	3.09	5.86
FRL-CT794	MALE	IG032	WT	D4	28.59	2.78	9.83
FRL-CT796	MALE	IG034	WT	D4	67.09	9.36	11.63
FRL-CT797	MALE	IG035	WT	D4	108.08	17.88	0.93
animal_ID	sex	cage	group	day	time	path	immobile
FRL-CS988	MALE	IG003	KO	D5	120.02	1.42	101.29
FRL-CT040	MALE	IG006	KO	D5	109.4	3.04	79.34
FRL-CT042	MALE	IG007	KO	D5	42.3	5.72	4.04
FRL-CT044	MALE	IG010	KO	D5	120.01	4.59	85.7
FRL-CT043	MALE	IG013	KO	D5	91.55	3.79	51.55
FRL-CT045	MALE	IG018	KO	D5	42.39	7.22	0.88
FRL-CT729	MALE	IG019	KO	D5	28.15	4.21	0
FRL-CT743	MALE	IG021	KO	D5	40.14	5.49	7.06
FRL-CT766	MALE	IG024	KO	D5	80.43	11.61	4.77
FRL-CT769	MALE	IG027	KO	D5	85.51	8.34	28.28
FRL-CT770	MALE	IG028	KO	D5	31.43	7.06	0
FRL-CS977	MALE	IG002	WT	D5	16.5	3.09	0
FRL-CS979	MALE	IG005	WT	D5	30.08	5.89	0
FRL-CS991	MALE	IG008	WT	D5	25.27	4.07	0.25
FRL-CS990	MALE	IG009	WT	D5	67.59	5.92	23.03
FRL-CS987	MALE	IG012	WT	D5	20.31	2.49	0
FRL-CS984	MALE	IG014	WT	D5	69.15	4.05	34.43
FRL-CS983	MALE	IG017	WT	D5	101.24	2.77	74.67
FRL-CT742	MALE	IG020	WT	D5	10.63	2.24	0
FRL-CT772	MALE	IG030	WT	D5	38.41	7.72	0
FRL-CT773	MALE	IG031	WT	D5	31.18	5.31	0
FRL-CT794	MALE	IG032	WT	D5	13.89	2.45	0
FRL-CT796	MALE	IG034	WT	D5	34.39	6.08	2.17
FRL-CT797	MALE	IG035	WT	D5	43.31	6.56	1.85

## Sheet: FIG 2D WM
FIG 2D Escape lat
EL [s]
	D1	D2	D3	D4
KO (n=20)	47.5367	31.6223	43.685	42.7974
WT (n=24)	44.7117	31.8937	30.1464	30.099
KO SEM	4.02299	4.41155	3.39547	4.58926
WT SEM	4.01877	4.04402	3.93705	4.56577
D1
ANOVA Table for Totalzeit
	DF	Sum of Squares	Mean Square	F-Value	P-Value	Lambda	Power
GENO	1	8.70609e+07	8.70609e+07	0.243	0.6248	0.243	0.076
Residual	42	1.50652e+10	3.58694e+08
Means Table for Totalzeit
Effect: GENO
	Count	Mean	Std. Dev.	Std. Err.
KO	20	47536.7	17991.4	4022.99
WT	24	44711.7	19687.9	4018.77
Fisher's PLSD for Totalzeit
Effect: GENO
Significance Level: 5 %
	Mean Diff.	Crit. Diff.	P-Value
KO, WT	2824.99	11572	0.6248
D2
ANOVA Table for Totalzeit
	DF	Sum of Squares	Mean Square	F-Value	P-Value	Lambda	Power
GENO	1	803295	803295	0.002	0.9641	0.002	0.05
Residual	42	1.6423e+10	3.91023e+08
Means Table for Totalzeit
Effect: GENO
	Count	Mean	Std. Dev.	Std. Err.
KO	20	31622.3	19729.1	4411.55
WT	24	31893.7	19811.6	4044.02
Fisher's PLSD for Totalzeit
Effect: GENO
Significance Level: 5 %
	Mean Diff.	Crit. Diff.	P-Value
KO, WT	-271.358	12082.2	0.9641
D3
ANOVA Table for Totalzeit
	DF	Sum of Squares	Mean Square	F-Value	P-Value	Lambda	Power
GENO	1	1.99956e+09	1.99956e+09	6.491	0.0146	6.491	0.705
Residual	42	1.29373e+10	3.08032e+08
Means Table for Totalzeit
Effect: GENO
	Count	Mean	Std. Dev.	Std. Err.
KO	20	43685	15185	3395.47
WT	24	30146.4	19287.5	3937.05
Fisher's PLSD for Totalzeit
Effect: GENO
Significance Level: 5 %
	Mean Diff.	Crit. Diff.	P-Value
KO, WT	13538.6	10723.6	0.0146	S
D4
ANOVA Table for Totalzeit
	DF	Sum of Squares	Mean Square	F-Value	P-Value	Lambda	Power
GENO	1	1.75908e+09	1.75908e+09	3.787	0.0584	3.787	0.463
Residual	42	1.95104e+10	4.64533e+08
Means Table for Totalzeit
Effect: GENO
	Count	Mean	Std. Dev.	Std. Err.
KO	20	42797.3	20523.8	4589.26
WT	24	30099	22367.6	4565.77
Fisher's PLSD for Totalzeit
Effect: GENO
Significance Level: 5 %
	Mean Diff.	Crit. Diff.	P-Value
KO, WT	12698.4	13169	0.0584
Trial	Animal	GENO	Escape Lat
1	IG019	KO	18486
1	IG021	KO	26005
1	IG024	KO	59967
1	IG027	KO	60013
1	IG028	KO	17565
2	IG019	KO	59281
2	IG021	KO	60045
2	IG024	KO	59218
2	IG027	KO	59920
2	IG028	KO	48922
3	IG019	KO	30248
3	IG021	KO	60013
3	IG024	KO	26536
3	IG027	KO	60014
3	IG028	KO	59749
4	IG019	KO	57831
4	IG021	KO	56192
4	IG024	KO	59998
4	IG027	KO	10717
4	IG028	KO	60014
5	IG019	KO	34757
5	IG021	KO	57611
5	IG024	KO	15350
5	IG027	KO	14072
5	IG028	KO	37596
6	IG019	KO	12403
6	IG021	KO	9843
6	IG024	KO	20936
6	IG027	KO	10203
6	IG028	KO	60045
7	IG019	KO	22402
7	IG021	KO	60014
7	IG024	KO	50841
7	IG027	KO	35662
7	IG028	KO	58765
8	IG019	KO	11373
8	IG021	KO	59827
8	IG024	KO	32651
8	IG027	KO	9610
8	IG028	KO	18486
9	IG019	KO	26567
9	IG021	KO	60013
9	IG024	KO	60045
9	IG027	KO	60045
9	IG028	KO	30327
10	IG019	KO	60014
10	IG021	KO	34273
10	IG024	KO	60013
10	IG027	KO	48720
10	IG028	KO	43259
11	IG019	KO	28813
11	IG021	KO	33447
11	IG024	KO	60013
11	IG027	KO	21856
11	IG028	KO	60045
12	IG019	KO	44616
12	IG021	KO	30529
12	IG024	KO	22012
12	IG027	KO	29079
12	IG028	KO	60014
13	IG023	KO	37924
13	IG028	KO	59811
13	IG029	KO	15163
13	IG031	KO	12012
13	IG033	KO	60044
14	IG019	KO	28127
14	IG021	KO	32401
14	IG028	KO	59967
14	IG033	KO	60045
14	IG034	KO	60014
15	IG019	KO	60045
15	IG024	KO	60045
15	IG025	KO	59983
15	IG027	KO	21076
15	IG029	KO	60013
16	IG020	KO	10530
16	IG021	KO	13198
16	IG023	KO	60045
16	IG025	KO	60014
16	IG032	KO	25490
1	IG020	WT	44522
1	IG030	WT	60013
1	IG031	WT	19687
1	IG032	WT	59701
1	IG034	WT	60045
1	IG035	WT	60029
2	IG020	WT	58844
2	IG030	WT	60013
2	IG031	WT	8674
2	IG032	WT	60013
2	IG034	WT	10733
2	IG035	WT	20124
3	IG020	WT	60045
3	IG030	WT	30279
3	IG031	WT	15397
3	IG032	WT	58422
3	IG034	WT	16084
3	IG035	WT	59608
4	IG020	WT	60013
4	IG030	WT	31981
4	IG031	WT	39577
4	IG032	WT	60014
4	IG034	WT	59218
4	IG035	WT	60045
5	IG020	WT	16895
5	IG030	WT	42120
5	IG031	WT	18689
5	IG032	WT	60014
5	IG034	WT	20810
5	IG035	WT	12527
6	IG020	WT	46847
6	IG030	WT	59998
6	IG031	WT	60044
6	IG032	WT	17971
6	IG034	WT	24757
6	IG035	WT	15117
7	IG020	WT	21528
7	IG030	WT	60044
7	IG031	WT	57845
7	IG032	WT	37082
7	IG034	WT	23915
7	IG035	WT	3931
8	IG020	WT	46567
8	IG030	WT	51043
8	IG031	WT	11310
8	IG032	WT	43774
8	IG034	WT	5569
8	IG035	WT	7052
9	IG020	WT	3915
9	IG030	WT	34928
9	IG031	WT	15678
9	IG032	WT	5803
9	IG034	WT	43166
9	IG035	WT	60044
10	IG020	WT	40966
10	IG030	WT	35115
10	IG031	WT	15522
10	IG032	WT	9656
10	IG034	WT	33010
10	IG035	WT	60013
11	IG020	WT	7800
11	IG030	WT	34242
11	IG031	WT	9875
11	IG032	WT	17721
11	IG034	WT	36037
11	IG035	WT	60014
12	IG020	WT	11294
12	IG030	WT	10156
12	IG031	WT	50498
12	IG032	WT	44086
12	IG034	WT	23931
12	IG035	WT	60044
13	IG021	WT	60013
13	IG022	WT	44054
13	IG027	WT	18923
13	IG030	WT	12793
13	IG034	WT	15600
13	IG035	WT	44398
14	IG022	WT	39687
14	IG023	WT	60045
14	IG026	WT	60013
14	IG027	WT	4851
14	IG032	WT	59716
14	IG035	WT	60013
15	IG023	WT	60013
15	IG026	WT	30202
15	IG030	WT	13400
15	IG031	WT	19126
15	IG034	WT	7410
15	IG035	WT	12667
16	IG019	WT	22963
16	IG022	WT	6521
16	IG026	WT	55443
16	IG027	WT	3994
16	IG030	WT	3198
16	IG031	WT	7332

## Sheet: FIG 2E WM
FIG 2E WM Pathlength
PL [m]
	D1	D2	D3	D4
KO (n=20)	8.41247	5.00639	2.65127	2.42651
WT (n=24)	7.81958	5.64882	1.87179	1.75443
KO SEM	0.69094	0.73152	0.24372	0.28653
WT SEM	0.73732	0.77515	0.25223	0.2541
D1
ANOVA Table for Totalstrecke
	DF	Sum of Squares	Mean Square	F-Value	P-Value	Lambda	Power
GENO	1	38347.6	38347.6	0.334	0.5661	0.334	0.086
Residual	42	4.81497e+06	114642
Means Table for Totalstrecke
Effect: GENO
	Count	Mean	Std. Dev.	Std. Err.
KO	20	841.247	308.997	69.094
WT	24	781.958	361.21	73.732
Fisher's PLSD for Totalstrecke
Effect: GENO
Significance Level: 5 %
	Mean Diff.	Crit. Diff.	P-Value
KO, WT	59.289	206.879	0.5661
D2
ANOVA Table for Totalstrecke
	DF	Sum of Squares	Mean Square	F-Value	P-Value	Lambda	Power
GENO	1	45023.6	45023.6	0.353	0.5554	0.353	0.088
Residual	42	5.35023e+06	127386
Means Table for Totalstrecke
Effect: GENO
	Count	Mean	Std. Dev.	Std. Err.
KO	20	500.639	327.148	73.152
WT	24	564.882	379.745	77.515
Fisher's PLSD for Totalstrecke
Effect: GENO
Significance Level: 5 %
	Mean Diff.	Crit. Diff.	P-Value
KO, WT	-64.243	218.075	0.5554
D3
ANOVA Table for Totalstrecke
	DF	Sum of Squares	Mean Square	F-Value	P-Value	Lambda	Power
GENO	1	66282.2	66282.2	4.826	0.0336	4.826	0.566
Residual	42	576893	13735.5
Means Table for Totalstrecke
Effect: GENO
	Count	Mean	Std. Dev.	Std. Err.
KO	20	265.127	108.995	24.372
WT	24	187.179	123.566	25.223
Fisher's PLSD for Totalstrecke
Effect: GENO
Significance Level: 5 %
	Mean Diff.	Crit. Diff.	P-Value
KO, WT	77.948	71.609	0.0336	S
D4
ANOVA Table for Totalstrecke
	DF	Sum of Squares	Mean Square	F-Value	P-Value	Lambda	Power
GENO	1	49275.6	49275.6	3.096	0.0858	3.096	0.389
Residual	42	668397	15914.2
Means Table for Totalstrecke
Effect: GENO
	Count	Mean	Std. Dev.	Std. Err.
KO	20	242.651	128.14	28.653
WT	24	175.443	124.485	25.41
Fisher's PLSD for Totalstrecke
Effect: GENO
Significance Level: 5 %
	Mean Diff.	Crit. Diff.	P-Value
KO, WT	67.208	77.079	0.0858
Trial	Animal	GENO	Pathlength
1	IG019	KO	368.95
1	IG021	KO	530.82
1	IG024	KO	1051.43
1	IG027	KO	1250.08
1	IG028	KO	363.52
2	IG019	KO	977.49
2	IG021	KO	1152.14
2	IG024	KO	1057.83
2	IG027	KO	948.87
2	IG028	KO	1022.46
3	IG019	KO	611.8
3	IG021	KO	948.31
3	IG024	KO	575.74
3	IG027	KO	1107.06
3	IG028	KO	1107.08
4	IG019	KO	920.3
4	IG021	KO	604.36
4	IG024	KO	1146.54
4	IG027	KO	196.8
4	IG028	KO	883.36
5	IG019	KO	837.48
5	IG021	KO	916.75
5	IG024	KO	208.15
5	IG027	KO	244.13
5	IG028	KO	259.56
6	IG019	KO	254.74
6	IG021	KO	137.63
6	IG024	KO	435.2
6	IG027	KO	168.56
6	IG028	KO	913.83
7	IG019	KO	500
7	IG021	KO	393.29
7	IG024	KO	949.28
7	IG027	KO	609.88
7	IG028	KO	1150.32
8	IG019	KO	172.65
8	IG021	KO	815.84
8	IG024	KO	645.3
8	IG027	KO	152.37
8	IG028	KO	247.83
9	IG019	KO	146.27
9	IG021	KO	326.36
9	IG024	KO	382.61
9	IG027	KO	382.92
9	IG028	KO	167.29
10	IG019	KO	415.09
10	IG021	KO	181.33
10	IG024	KO	392.54
10	IG027	KO	275.22
10	IG028	KO	267.7
11	IG019	KO	130.39
11	IG021	KO	187.5
11	IG024	KO	348.26
11	IG027	KO	122.77
11	IG028	KO	407.24
12	IG019	KO	322.3
12	IG021	KO	149.61
12	IG024	KO	123.03
12	IG027	KO	199.25
12	IG028	KO	374.86
13	IG023	KO	198.95
13	IG028	KO	423.32
13	IG029	KO	63.33
13	IG031	KO	72.27
13	IG033	KO	218.43
14	IG019	KO	205.81
14	IG021	KO	220.31
14	IG028	KO	341.65
14	IG033	KO	339.09
14	IG034	KO	436.36
15	IG019	KO	442.76
15	IG024	KO	413.98
15	IG025	KO	275.38
15	IG027	KO	129.91
15	IG029	KO	269.42
16	IG020	KO	59.86
16	IG021	KO	81.68
16	IG023	KO	214.06
16	IG025	KO	301.9
16	IG032	KO	144.55
1	IG020	WT	884.25
1	IG030	WT	1278.92
1	IG031	WT	389.97
1	IG032	WT	995.83
1	IG034	WT	1041.98
1	IG035	WT	1244.47
2	IG020	WT	952.16
2	IG030	WT	1125.44
2	IG031	WT	167.46
2	IG032	WT	777.18
2	IG034	WT	211.97
2	IG035	WT	325.51
3	IG020	WT	1273.67
3	IG030	WT	615.74
3	IG031	WT	244.78
3	IG032	WT	765.55
3	IG034	WT	376.97
3	IG035	WT	1250.39
4	IG020	WT	956.85
4	IG030	WT	585.51
4	IG031	WT	734.72
4	IG032	WT	531.92
4	IG034	WT	1112.14
4	IG035	WT	923.61
5	IG020	WT	321.13
5	IG030	WT	784.21
5	IG031	WT	116.74
5	IG032	WT	938.72
5	IG034	WT	389.6
5	IG035	WT	238.93
6	IG020	WT	865.57
6	IG030	WT	1118.57
6	IG031	WT	1096.26
6	IG032	WT	184.86
6	IG034	WT	503.18
6	IG035	WT	287.23
7	IG020	WT	417.12
7	IG030	WT	1309.62
7	IG031	WT	1008.14
7	IG032	WT	595.81
7	IG034	WT	489.88
7	IG035	WT	100.41
8	IG020	WT	850.99
8	IG030	WT	991.4
8	IG031	WT	166.42
8	IG032	WT	556.67
8	IG034	WT	97.35
8	IG035	WT	128.37
9	IG020	WT	28.7
9	IG030	WT	237.08
9	IG031	WT	88.03
9	IG032	WT	31.1
9	IG034	WT	299.4
9	IG035	WT	386.27
10	IG020	WT	263.61
10	IG030	WT	251.75
10	IG031	WT	90.9
10	IG032	WT	49.96
10	IG034	WT	192.65
10	IG035	WT	323.76
11	IG020	WT	48.88
11	IG030	WT	238.96
11	IG031	WT	53.27
11	IG032	WT	75.59
11	IG034	WT	235.62
11	IG035	WT	407.48
12	IG020	WT	72.54
12	IG030	WT	65.52
12	IG031	WT	365
12	IG032	WT	220.89
12	IG034	WT	153.79
12	IG035	WT	311.55
13	IG021	WT	366.87
13	IG022	WT	252.42
13	IG027	WT	107.32
13	IG030	WT	88.92
13	IG034	WT	105.79
13	IG035	WT	261.53
14	IG022	WT	205.69
14	IG023	WT	258.23
14	IG026	WT	353.76
14	IG027	WT	33.13
14	IG032	WT	327.13
14	IG035	WT	330.27
15	IG023	WT	300.36
15	IG026	WT	191.19
15	IG030	WT	96.13
15	IG031	WT	111.44
15	IG034	WT	52.83
15	IG035	WT	58.61
16	IG019	WT	185.22
16	IG022	WT	33.93
16	IG026	WT	390.97
16	IG027	WT	27.32
16	IG030	WT	25.35
16	IG031	WT	46.22

## Sheet: FIG 2F WM
FIG 2E WM
Quad Preference
%of time
	SE 1 GOAL	SW 2	NW 3	NE 4
KO (n=5)	20.9507	29.968	22.5573	26.557
WT (n=6)	32.5267	20.6869	20.4703	26.3561
KO SEM	4.22037	6.60917	1.97484	6.60784
WT SEM	6.30353	4.10737	5.44279	6.69681
msec
Tier Nr.	Geno	SE 1 GOAL	SW 2	NW 3	NE 4
IG019	KO	15445	19079	13181	12309
IG021	KO	7317	27767	14914	10015
IG024	KO	17875	19205	13837	9096
IG027	KO	16583	3479	9329	30654
IG028	KO	5632	20374	16411	17597
IG020	WT	23119	20623	10904	5398
IG030	WT	5648	4227	20981	29157
IG031	WT	22278	8704	4602	24430
IG032	WT	12402	14087	22885	10640
IG034	WT	32245	17238	4119	6443
IG035	WT	21404	9594	10202	18814

## Sheet: FIG 2G WM
FIG 2G WM
Quadrant preference
%of time
	SE 1 OLD GOAL	SW 2	NW 3 NEW GOAL	NE 4
KO (n=5)	20.5607	24.684	27.94	26.8637
WT (n=6)	14.7031	29.3931	31.3083	24.6269
KO SEM	2.15142	1.80472	2.22039	4.17223
WT SEM	2.84496	3.03699	3.09894	4.04915
msec
Tier Nr.	GENO	SE 1 OLD GOAL	SW 2	NW 3 NEW GOAL	NE 4
IG019	KO	14430	15225	20234	10124
IG021	KO	9048	12465	15553	22979
IG024	KO	15522	16317	14867	13338
IG027	KO	9609	17799	19610	13027
IG028	KO	13073	12246	13556	21123
IG020	WT	3198	14352	21716	20779
IG030	WT	13026	14632	16677	15678
IG031	WT	7036	16894	17613	18470
IG032	WT	11889	13743	15506	18876
IG034	WT	12462	24589	14600	8363
IG035	WT	5320	21605	26598	6491
