# Supplementary material for: Lack of the Ig cell adhesion molecule BT-IgSF (IgSF11) induced behavioral changes in the open maze, water maze and resident intruder test
Source: PLoS One. 2023 Jan 6;18(1):e0280133. doi: 10.1371/journal.pone.0280133 (PMC9821459; doi:10.1371/journal.pone.0280133)
Supplement: S4 Data — (XLSX) [file pone.0280133.s004.xlsx]

## Sheet: FIG 3A
FIG 3A Escape latency
Platform position	AQ SE	AQ SE	AQ SE	AQ SE	AQ SE	AQ SE	NW	SW	NE	Center
Day	D1	D2	D3	D4	D5	D6	D7	D8	D9	D10
KO (n=12)	53.683	53.467	41.497	44.781	36.255	32.254	43.967	38.756	43.813	38.489
WT (n=12)	55.946	46.005	30.858	31.345	31.801	25.427	42.055	35.871	34.453	35.34
KOSEM	1.715	3.103	4.127	3.976	5.245	4.298	3.916	3.783	3.641	5.139
WTSEM	2.006	3.442	4.718	3.397	5.125	3.999	4.595	4.371	4.112	3.022
D1
ANOVA Table for time
	DF	Sum of Squares	Mean Square	F-Value	P-Value	Lambda	Power
group	1	30.713	30.713	0.735	0.4005	0.735	0.125
Residual	22	919.252	41.784
Means Table for time
Effect: group
	Count	Mean	Std. Dev.	Std. Err.
KO	12	53.683	5.94	1.715
WT	12	55.946	6.948	2.006
Fisher's PLSD for time
Effect: group
Significance Level: 5 %
	Mean Diff.	Crit. Diff.	P-Value
KO, WT	-2.262	5.473	0.4005
D2
ANOVA Table for time
	DF	Sum of Squares	Mean Square	F-Value	P-Value	Lambda	Power
group	1	334.059	334.059	2.593	0.1216	2.593	0.323
Residual	22	2834.72	128.851
Means Table for time
Effect: group
	Count	Mean	Std. Dev.	Std. Err.
KO	12	53.467	10.748	3.103
WT	12	46.005	11.924	3.442
Fisher's PLSD for time
Effect: group
Significance Level: 5 %
	Mean Diff.	Crit. Diff.	P-Value
KO, WT	7.462	9.611	0.1216
D3
ANOVA Table for time
	DF	Sum of Squares	Mean Square	F-Value	P-Value	Lambda	Power
group	1	679.045	679.045	2.88	0.1038	2.88	0.353
Residual	22	5186.48	235.749
Means Table for time
Effect: group
	Count	Mean	Std. Dev.	Std. Err.
KO	12	41.497	14.297	4.127
WT	12	30.858	16.343	4.718
Fisher's PLSD for time
Effect: group
Significance Level: 5 %
	Mean Diff.	Crit. Diff.	P-Value
KO, WT	10.638	13	0.1038
D4
ANOVA Table for time
	DF	Sum of Squares	Mean Square	F-Value	P-Value	Lambda	Power
group	1	1083.13	1083.13	6.601	0.0175	6.601	0.693
Residual	22	3609.7	164.077
Means Table for time
Effect: group
	Count	Mean	Std. Dev.	Std. Err.
KO	12	44.781	13.772	3.976
WT	12	31.345	11.768	3.397
Fisher's PLSD for time
Effect: group
Significance Level: 5 %
	Mean Diff.	Crit. Diff.	P-Value
KO, WT	13.436	10.845	0.0175	S
D5
ANOVA Table for time
	DF	Sum of Squares	Mean Square	F-Value	P-Value	Lambda	Power
group	1	119.038	119.038	0.369	0.5498	0.369	0.088
Residual	22	7097.57	322.617
Means Table for time
Effect: group
	Count	Mean	Std. Dev.	Std. Err.
KO	12	36.255	18.168	5.245
WT	12	31.801	17.753	5.125
Fisher's PLSD for time
Effect: group
Significance Level: 5 %
	Mean Diff.	Crit. Diff.	P-Value
KO, WT	4.454	15.207	0.5498
D6
ANOVA Table for time
	DF	Sum of Squares	Mean Square	F-Value	P-Value	Lambda	Power
group	1	279.62	279.62	1.352	0.2574	1.352	0.189
Residual	22	4549.45	206.793
Means Table for time
Effect: group
	Count	Mean	Std. Dev.	Std. Err.
KO	12	32.254	14.89	4.298
WT	12	25.427	13.852	3.999
Fisher's PLSD for time
Effect: group
Significance Level: 5 %
	Mean Diff.	Crit. Diff.	P-Value
KO, WT	6.827	12.175	0.2574
D7
ANOVA Table for time
	DF	Sum of Squares	Mean Square	F-Value	P-Value	Lambda	Power
group	1	21.927	21.927	0.1	0.7545	0.1	0.06
Residual	22	4811.16	218.689
Means Table for time
Effect: group
	Count	Mean	Std. Dev.	Std. Err.
KO	12	43.967	13.564	3.916
WT	12	42.055	15.918	4.595
Fisher's PLSD for time
Effect: group
Significance Level: 5 %
	Mean Diff.	Crit. Diff.	P-Value
KO, WT	1.912	12.52	0.7545
D8
ANOVA Table for time
	DF	Sum of Squares	Mean Square	F-Value	P-Value	Lambda	Power
group	1	49.939	49.939	0.249	0.6226	0.249	0.076
Residual	22	4410.03	200.456
Means Table for time
Effect: group
	Count	Mean	Std. Dev.	Std. Err.
KO	12	38.756	13.103	3.783
WT	12	35.871	15.14	4.371
Fisher's PLSD for time
Effect: group
Significance Level: 5 %
	Mean Diff.	Crit. Diff.	P-Value
KO, WT	2.885	11.987	0.6226
D9
ANOVA Table for time
	DF	Sum of Squares	Mean Square	F-Value	P-Value	Lambda	Power
group	1	525.564	525.564	2.904	0.1025	2.904	0.356
Residual	22	3982.06	181.003
Means Table for time
Effect: group
	Count	Mean	Std. Dev.	Std. Err.
KO	12	43.813	12.612	3.641
WT	12	34.453	14.246	4.112
Fisher's PLSD for time
Effect: group
Significance Level: 5 %
	Mean Diff.	Crit. Diff.	P-Value
KO, WT	9.359	11.391	0.1025
D10
ANOVA Table for time
	DF	Sum of Squares	Mean Square	F-Value	P-Value	Lambda	Power
group	1	59.504	59.504	0.279	0.6026	0.279	0.079
Residual	22	4691.69	213.258
Means Table for time
Effect: group
	Count	Mean	Std. Dev.	Std. Err.
KO	12	38.489	17.802	5.139
WT	12	35.34	10.47	3.022
Fisher's PLSD for time
Effect: group
Significance Level: 5 %
	Mean Diff.	Crit. Diff.	P-Value
KO, WT	3.149	12.364	0.6026
Escape latency [s]
animal	sex	group	D1	D2	D3	D4	D5	D6	D7	D8	D9	D10
IG036	Female	WT	60.02	46.76	17.68	45.79	13.04	36.83	43.02	50.62	57.48	39.64
IG037	Male	WT	37.4	55.72	24.7	24.38	20.09	21.45	42.34	60.01	21.62	54.96
IG038	Male	WT	60.02	41.31	36.63	18.05	18.57	8.1	41.38	48.58	60.02	34.8
IG039	Female	WT	60.03	60.01	28.08	25.92	22.71	12.93	60.01	46.24	16.81	47.54
IG040	Male	KO	60.03	50.53	45.35	44.36	21.92	14.17	60.04	57.32	60.02	60.03
IG041	Male	KO	52.62	55.29	49.24	60.03	31.39	46.31	60.02	22.76	60.02	60.02
IG042	Male	WT	60.01	30.59	25.42	19.05	49.69	53.07	33.3	33.84	27.05	39.9
IG043	Female	KO	51.56	60.01	48.16	37.65	27.85	44.16	57.67	37.04	39.88	11.18
IG044	Female	KO	46.36	60.01	31.03	60.01	60.01	60.03	60.03	60.01	60.03	59.44
IG045	Male	WT	60.01	56.89	22.83	18.07	9.79	15.24	34.97	6.5	26.17	31.07
IG046	Male	KO	46.73	52.99	28.14	52.67	50.41	25.08	36.15	32.75	26.38	34.65
IG047	Female	WT	54.48	26.59	7.38	28.58	22.97	16.57	52.42	23.41	30.91	29.88
IG048	Male	KO	59.99	22.15	25.17	31.32	7.85	13.96	38.2	18.87	33.57	25.46
IG049	Female	KO	51.61	60.01	60.03	60.02	60.04	22.93	53.61	25.26	30.87	36.82
IG050	Female	WT	59.88	38.93	60.02	46.89	60.04	42.45	60.03	46.32	48.14	40.27
IG051	Male	KO	48.67	60.02	43.71	27.95	22.48	36.77	28.49	44.09	34.53	42.55
IG052	Female	KO	60.02	60.02	15.02	23.28	43.67	17.22	27.51	43.07	52.03	28.86
IG053	Female	WT	60.01	60.02	58.6	34.3	46.18	19.2	12.16	23.61	23.58	29.21
IG054	Female	KO	46.57	50.6	60.02	53.45	32.38	28.4	27.14	34.22	35.07	25.34
IG055	Male	WT	52.15	47.05	21.84	39.97	48.6	14.37	60.02	25.25	28.98	20.12
IG056	Male	KO	60.02	60.02	37.65	31.69	17.04	29.65	34.96	38.59	38.83	17.5
IG057	Female	WT	48.91	55.56	46.29	24.87	18.67	29.97	48.43	28.47	29.49	18.52
IG058	Female	KO	60.02	49.95	54.44	54.94	60.02	48.37	43.78	51.09	54.52	60.02
IG059	Male	WT	58.43	32.63	20.83	50.27	51.26	34.95	16.58	37.6	43.19	38.17

## Sheet: FIG 3B
FIG 3B Pathlength
IGSF11 Serie 3 PL
Platform position	AQ SE	AQ SE	AQ SE	AQ SE	AQ SE	AQ SE	NW	SW	NE	Center
Day	D1	D2	D3	D4	D5	D6	D7	D8	D9	D10
KO (n=12)	8.338	9.166	6.938	6.923	5.743	5.123	6.052	5.958	6.428	4.598
WT (n=12)	8.801	8.495	5.836	5.668	5.69	4.334	7.258	5.682	5.922	5.752
KOSEM	0.331	0.587	0.62	0.522	0.721	0.566	0.453	0.709	0.55	0.544
WTSEM	0.471	0.547	0.898	0.625	0.939	0.697	0.876	0.702	0.725	0.427
D1
ANOVA Table for path
	DF	Sum of Squares	Mean Square	F-Value	P-Value	Lambda	Power
group	1	1.283	1.283	0.646	0.4302	0.646	0.116
Residual	22	43.727	1.988
Means Table for path
Effect: group
	Count	Mean	Std. Dev.	Std. Err.
KO	12	8.338	1.148	0.331
WT	12	8.801	1.63	0.471
Fisher's PLSD for path
Effect: group
Significance Level: 5 %
	Mean Diff.	Crit. Diff.	P-Value
KO, WT	-0.463	1.194	0.4302
D2
ANOVA Table for path
	DF	Sum of Squares	Mean Square	F-Value	P-Value	Lambda	Power
group	1	2.7	2.7	0.699	0.412	0.699	0.121
Residual	22	84.941	3.861
Means Table for path
Effect: group
	Count	Mean	Std. Dev.	Std. Err.
KO	12	9.166	2.033	0.587
WT	12	8.495	1.894	0.547
Fisher's PLSD for path
Effect: group
Significance Level: 5 %
	Mean Diff.	Crit. Diff.	P-Value
KO, WT	0.671	1.664	0.412
D3
ANOVA Table for path
	DF	Sum of Squares	Mean Square	F-Value	P-Value	Lambda	Power
group	1	7.293	7.293	1.02	0.3236	1.02	0.154
Residual	22	157.361	7.153
Means Table for path
Effect: group
	Count	Mean	Std. Dev.	Std. Err.
KO	12	6.938	2.149	0.62
WT	12	5.836	3.112	0.898
Fisher's PLSD for path
Effect: group
Significance Level: 5 %
	Mean Diff.	Crit. Diff.	P-Value
KO, WT	1.102	2.264	0.3236
D4
ANOVA Table for path
	DF	Sum of Squares	Mean Square	F-Value	P-Value	Lambda	Power
group	1	9.45	9.45	2.376	0.1375	2.376	0.299
Residual	22	87.498	3.977
Means Table for path
Effect: group
	Count	Mean	Std. Dev.	Std. Err.
KO	12	6.923	1.808	0.522
WT	12	5.668	2.165	0.625
Fisher's PLSD for path
Effect: group
Significance Level: 5 %
	Mean Diff.	Crit. Diff.	P-Value
KO, WT	1.255	1.688	0.1375
D5
ANOVA Table for path
	DF	Sum of Squares	Mean Square	F-Value	P-Value	Lambda	Power
group	1	0.017	0.017	0.002	0.9645	0.002	0.05
Residual	22	185.146	8.416
Means Table for path
Effect: group
	Count	Mean	Std. Dev.	Std. Err.
KO	12	5.743	2.498	0.721
WT	12	5.69	3.254	0.939
Fisher's PLSD for path
Effect: group
Significance Level: 5 %
	Mean Diff.	Crit. Diff.	P-Value
KO, WT	0.053	2.456	0.9645
D6
ANOVA Table for path
	DF	Sum of Squares	Mean Square	F-Value	P-Value	Lambda	Power
group	1	3.737	3.737	0.773	0.3888	0.773	0.129
Residual	22	106.368	4.835
Means Table for path
Effect: group
	Count	Mean	Std. Dev.	Std. Err.
KO	12	5.123	1.96	0.566
WT	12	4.334	2.414	0.697
Fisher's PLSD for path
Effect: group
Significance Level: 5 %
	Mean Diff.	Crit. Diff.	P-Value
KO, WT	0.789	1.862	0.3888
D7
ANOVA Table for path
	DF	Sum of Squares	Mean Square	F-Value	P-Value	Lambda	Power
group	1	8.724	8.724	1.496	0.2343	1.496	0.205
Residual	22	128.338	5.834
Means Table for path
Effect: group
	Count	Mean	Std. Dev.	Std. Err.
KO	12	6.052	1.57	0.453
WT	12	7.258	3.033	0.876
Fisher's PLSD for path
Effect: group
Significance Level: 5 %
	Mean Diff.	Crit. Diff.	P-Value
KO, WT	-1.206	2.045	0.2343
D8
ANOVA Table for path
	DF	Sum of Squares	Mean Square	F-Value	P-Value	Lambda	Power
group	1	0.459	0.459	0.077	0.7841	0.077	0.058
Residual	22	131.31	5.969
Means Table for path
Effect: group
	Count	Mean	Std. Dev.	Std. Err.
KO	12	5.958	2.454	0.709
WT	12	5.682	2.432	0.702
Fisher's PLSD for path
Effect: group
Significance Level: 5 %
	Mean Diff.	Crit. Diff.	P-Value
KO, WT	0.277	2.068	0.7841
D9
ANOVA Table for path
	DF	Sum of Squares	Mean Square	F-Value	P-Value	Lambda	Power
group	1	1.54	1.54	0.31	0.5832	0.31	0.082
Residual	22	109.277	4.967
Means Table for path
Effect: group
	Count	Mean	Std. Dev.	Std. Err.
KO	12	6.428	1.905	0.55
WT	12	5.922	2.511	0.725
Fisher's PLSD for path
Effect: group
Significance Level: 5 %
	Mean Diff.	Crit. Diff.	P-Value
KO, WT	0.507	1.887	0.5832
D10
ANOVA Table for path
	DF	Sum of Squares	Mean Square	F-Value	P-Value	Lambda	Power
group	1	7.981	7.981	2.782	0.1095	2.782	0.343
Residual	22	63.108	2.869
Means Table for path
Effect: group
	Count	Mean	Std. Dev.	Std. Err.
KO	12	4.598	1.884	0.544
WT	12	5.752	1.479	0.427
Fisher's PLSD for path
Effect: group
Significance Level: 5 %
	Mean Diff.	Crit. Diff.	P-Value
KO, WT	-1.153	1.434	0.1095
Pathlength[m]
cage	sex	group	D1	D2	D3	D4	D5	D6	D7	D8	D9	D10
IG036	Female	WT	8.98	9.46	3.69	8.82	2.58	6.28	7.51	9.42	11.01	7.1
IG037	Male	WT	5.93	9.48	4.16	3.77	2.65	3.38	6.52	7.33	2.59	6.51
IG038	Male	WT	9.71	8.08	6.9	3.42	3.75	1.89	8.14	8.2	9.3	4.07
IG039	Female	WT	6.27	10.19	6.2	4.75	3.94	2.32	10.02	6.62	2.65	7.95
IG040	Male	KO	8.74	8.07	7.33	8.47	4.08	2.69	8.92	9.07	7.83	4.71
IG041	Male	KO	8.01	10.5	6.15	6.52	4.86	6.19	5.29	2.54	5.1	3.12
IG042	Male	WT	10.55	5.9	4.71	3.63	9.38	9.19	5.61	6.18	4.92	6.83
IG043	Female	KO	10.14	12.9	11.43	7.87	5.34	6.67	7.08	5.16	5.26	1.53
IG044	Female	KO	6.81	10.42	5.68	9	9.07	9.2	5.99	6	5.51	3.98
IG045	Male	WT	7.53	7.78	4.43	3.13	1.71	2.46	5.71	1.09	5.51	5.32
IG046	Male	KO	8.39	9.49	5.32	10.12	10.02	4.82	6.79	6.21	4.45	5.5
IG047	Female	WT	8.78	5.68	1.51	5.47	3.87	2.74	8.92	4.05	5.49	5.32
IG048	Male	KO	7.84	5.04	5.72	7.14	1.7	2.94	7.09	3.7	6.81	4.56
IG049	Female	KO	8.13	8.44	8.77	7.59	6.87	3.12	6.09	2.09	4.19	3.49
IG050	Female	WT	9.14	7.03	10.16	8.21	10.39	8.32	10.96	8.33	7.93	7.53
IG051	Male	KO	7.61	11.41	8.55	5.97	4.36	7.13	5.55	8.79	6.89	9.24
IG052	Female	KO	10.49	7.77	2.97	4.65	8.87	3.75	5.94	9.55	11.17	5.88
IG053	Female	WT	10.79	11.71	12.56	7.78	9.33	3.93	2.29	5.1	4.76	5.74
IG054	Female	KO	6.91	8.15	8.3	5.72	5.41	5.17	5.12	6.76	6.64	4.81
IG055	Male	WT	8.41	9.62	4.29	6.7	8.41	2.46	11.23	3.71	4.85	3.53
IG056	Male	KO	9.24	9.66	6.88	6.17	3.39	5.71	6.5	6.94	7.66	3.34
IG057	Female	WT	8.54	10.18	7.9	4.05	3.41	4.29	8.32	4.68	4.94	3.68
IG058	Female	KO	7.75	8.14	6.16	3.86	4.95	4.09	2.27	4.69	5.63	5.02
IG059	Male	WT	10.98	6.83	3.52	8.29	8.86	4.75	1.87	3.47	7.11	5.44

## Sheet: FIG 3C
FIG 3C Probe trials IgSF11
time %
probe 1(D3)	I01	I02	I03	I04
	SE	SW	NW	NE
	Goal	Left	Opposite (start)	Right
KO (n=12)	19.937	19.671	33.796	26.596
WT (n=12)	35.25	22.905	21.218	20.628
KO SEM	4.224	2.702	5.38	3.492
WT SEM	4.749	4.059	3.002	2.672
p	0.0248
time %
probe 2 (D5)	I01	I02	I03	I04
	SE	SW	NW	NE
	Goal	Left	Opposite (start)	Right
KO (n=12)	32.315	18.118	28.347	21.222
WT (n=12)	33.195	24.772	22.698	19.333
KO SEM	4.597	2.788	5.751	3.77
WT SEM	3.284	2.738	2.442	3.116
p
time %
probe 3 (D6)	I01	I02	I03	I04
	SE	SW	NW	NE
	Goal	Left	Opposite (start)	Right
KO (n=12)	35.054	19.703	23.174	22.069
WT (n=12)	35.09	22.555	20.923	21.433
KO SEM	3.764	4.438	4.497	3.621
WT SEM	3.859	2.207	3.224	2.256
p
time %
probe 4 (D7)	I01	I02	I03	I04
	SE	SW	NW	NE
	old goal (start)	Right	New Goal	Left
KO (n=12)	31.063	18.598	16.508	33.828
WT (n=12)	40.214	20.227	15.074	24.482
KO SEM	3.676	3.205	2.822	4.039
WT SEM	3.605	2.303	1.809	2.921
p
time %
probe 5 (D8)	I01	I02	I03	I04
	SE	SW	NW	NE
	old goal 1	New Goal	old goal 2	Right (start)
KO (n=12)	19.673	19.99	21.124	39.21
WT (n=12)	27.325	21.518	17.11	34.044
KO SEM	2.364	3.434	1.86	5.052
WT SEM	3.408	3.339	1.958	3.208
p
time %
probe 6 (D9)	I01	I02	I03	I04
	SE	SW	NW	NE
	old goal 1	old goal 3(start)	old goal 2	New Goal
KO (n=12)	32.148	28.683	20.818	18.352
WT (n=12)	24.573	25.948	20.348	29.135
KO SEM	4.902	4.281	3.748	3.013
WT SEM	3.413	4.038	3.218	3.762
p
time %
probe 7 (D10)	I01	I02	I03	I04
	SE	SW	NW	NE
	old goal 1	old goal 3	old goal 2	old goal 4(start)
KO (n=12)	21.677	19.845	20.689	37.784
WT (n=12)	21.298	15.988	24.837	37.877
KO SEM	3.069	3.148	2.951	3.909
WT SEM	3.425	2.529	4.204	4.707
p
Trial 1
Animal	Geno	Sex	Goal SE	Opposie NW	SW Left	NE Right
IG036	WT	Female	16504	7473	13525	22543
IG037	WT	Male	34212	9079	3807	12916
IG038	WT	Male	27423	17832	7566	7193
IG039	WT	Female	27535	10467	9563	12449
IG040	KO	Male	19499	14290	6489	19735
IG041	KO	Male	2198	18613	29873	9330
IG042	WT	Male	22605	13274	15321	8844
IG043	KO	Female	7629	8316	19515	24507
IG044	KO	Female	28566	19187	8019	4242
IG045	WT	Male	34569	10000	9891	5554
IG046	KO	Male	6037	8784	26130	18580
IG047	WT	Female	24757	5678	13447	15881
IG048	KO	Male	23322	20404	7552	8004
IG049	KO	Female	5070	7644	31074	16210
IG050	WT	Female	4197	18830	19889	16926
IG051	KO	Male	16646	6006	7269	30093
IG052	KO	Female	14492	11855	17987	15555
IG053	WT	Female	15895	13822	13776	15881
IG054	KO	Female	8485	13652	27906	9924
IG055	WT	Male	17455	34556	4243	3713
IG056	KO	Male	11263	9828	21013	17941
IG057	WT	Female	4696	20450	25336	9563
IG058	KO	Female	0	2714	40124	17083
IG059	WT	Male	23681	3246	16162	16800
Trial 2
Animal	Geno	Sex	Goal SE	Opposie NW	SW Left	NE Right
IG036	WT	Female	24008	16380	7332	12293
IG037	WT	Male	29452	16178	8813	5602
IG038	WT	Male	22917	23088	10468	3572
IG039	WT	Female	10155	8409	22605	18844
IG040	KO	Male	22371	8081	6333	23229
IG041	KO	Male	20202	16754	20531	2558
IG042	WT	Male	16146	13556	13307	17004
IG043	KO	Female	24195	5476	8891	21451
IG044	KO	Female	17955	22683	11403	8004
IG045	WT	Male	22260	13106	11637	13042
IG046	KO	Male	32712	7566	9345	10297
IG047	WT	Female	24134	5522	13417	16941
IG048	KO	Male	29625	10514	8939	10936
IG049	KO	Female	15694	0	42245	1919
IG050	WT	Female	8643	6708	21482	23212
IG051	KO	Male	10514	15632	26052	7847
IG052	KO	Female	26956	12948	12652	7457
IG053	WT	Female	11561	21995	14244	11450
IG054	KO	Female	7831	11123	18128	22932
IG055	WT	Male	27285	16239	11529	4992
IG056	KO	Male	24600	9313	4509	21592
IG057	WT	Female	23634	19375	8831	8205
IG058	KO	Female	0	10405	35037	14602
IG059	WT	Male	18798	17612	19640	3963
Trial 3
Animal	Geno	Sex	Goal SE	Opposie NW	SW Left	NE Right
IG036	WT	Female	26613	20515	4462	8315
IG037	WT	Male	14648	13448	14397	17551
IG038	WT	Male	30297	9125	8642	11980
IG039	WT	Female	21419	12979	12652	12964
IG040	KO	Male	13354	950	16256	29454
IG041	KO	Male	17955	23744	7925	10265
IG042	WT	Male	29766	11762	13369	5148
IG043	KO	Female	28376	3713	8721	19235
IG044	KO	Female	27566	16443	10436	5522
IG045	WT	Male	21372	6521	20703	11418
IG046	KO	Male	24337	7347	16818	11512
IG047	WT	Female	27081	9454	4710	18800
IG048	KO	Male	13556	7738	18580	19859
IG049	KO	Female	31278	15132	4759	8845
IG050	WT	Female	16270	19001	15772	9002
IG051	KO	Male	12043	32901	14181	920
IG052	KO	Female	23369	13276	10935	12434
IG053	WT	Female	21981	8393	10139	19188
IG054	KO	Female	28094	8097	9282	14571
IG055	WT	Male	14243	16630	10562	18579
IG056	KO	Male	24834	9220	8362	17145
IG057	WT	Female	26316	16958	7378	9393
IG058	KO	Female	7410	3198	40498	8939
IG059	WT	Male	2606	17597	27862	11933
Trial 4
Animal	Geno	Sex	old goal SE	New Goal NW	SW Right	NE Left
IG036	WT	Female	23292	15288	11434	10000
IG037	WT	Male	17441	8486	10405	23712
IG038	WT	Male	35599	2994	5726	15694
IG039	WT	Female	30327	11763	1482	16442
IG040	KO	Male	16442	6568	10998	26006
IG041	KO	Male	25382	25958	3556	5148
IG042	WT	Male	29110	14976	5507	10451
IG043	KO	Female	24649	1810	0	33555
IG044	KO	Female	10281	11200	14399	24133
IG045	WT	Male	22555	20237	9250	7972
IG046	KO	Male	13059	13946	10435	22573
IG047	WT	Female	19314	12417	11966	16348
IG048	KO	Male	5056	5537	23618	25834
IG049	KO	Female	32276	7442	11403	8893
IG050	WT	Female	20561	14882	11140	13462
IG051	KO	Male	25959	9844	7488	16723
IG052	KO	Female	21683	15336	11684	11341
IG053	WT	Female	14399	15443	16335	13867
IG054	KO	Female	18296	12761	6646	22310
IG055	WT	Male	14462	8612	8659	28312
IG056	KO	Male	15445	5242	11372	27986
IG057	WT	Female	26411	14430	8080	11093
IG058	KO	Female	15209	18314	7302	19141
IG059	WT	Male	36192	6193	8612	9017
Trial 5
Animal	Geno	Sex	old goal SE	New Goal NW	SW Right	NE Left
IG036	WT	Female	12122	17877	15179	14836
IG037	WT	Male	21997	2449	1888	33711
IG038	WT	Male	10560	11607	16114	21732
IG039	WT	Female	4041	14399	13946	27628
IG040	KO	Male	13962	9765	14821	21497
IG041	KO	Male	12106	27550	12152	8205
IG042	WT	Male	17315	11762	10591	20345
IG043	KO	Female	12885	18766	11186	17177
IG044	KO	Female	3807	14118	19281	22807
IG045	WT	Male	11591	24632	13168	10654
IG046	KO	Male	6365	14835	15631	23182
IG047	WT	Female	26005	9813	7301	16895
IG048	KO	Male	17205	7692	11527	23605
IG049	KO	Female	9392	4383	15694	30544
IG050	WT	Female	30015	7674	6802	15522
IG051	KO	Male	16692	15944	12651	14727
IG052	KO	Female	17581	7161	9095	26177
IG053	WT	Female	16926	13603	8409	21076
IG054	KO	Female	17034	13401	13603	16007
IG055	WT	Male	13057	25678	8314	12996
IG056	KO	Male	9204	9921	12839	28081
IG057	WT	Female	17753	8206	9516	24539
IG058	KO	Female	5475	453	3681	50404
IG059	WT	Male	15444	7301	12011	25289
Trial 6
Animal	Geno	Sex	old goal SE	New Goal NW	SW Right	NE Left
IG036	WT	Female	18814	13634	9330	18236
IG037	WT	Male	23151	7207	0	29656
IG038	WT	Male	24850	9642	12293	13229
IG039	WT	Female	15866	8782	10406	24991
IG040	KO	Male	13135	23432	18642	4836
IG041	KO	Male	16880	14118	29047	0
IG042	WT	Male	2325	21107	20499	16083
IG043	KO	Female	9470	12573	19766	18204
IG044	KO	Female	45849	3790	0	10374
IG045	WT	Male	6909	22823	24493	5819
IG046	KO	Male	21108	10779	9702	18425
IG047	WT	Female	19047	15616	11701	13650
IG048	KO	Male	24134	5724	9158	21029
IG049	KO	Female	15646	29454	6629	8316
IG050	WT	Female	21356	18018	11450	9189
IG051	KO	Male	25522	14743	3962	15787
IG052	KO	Female	15758	18595	14680	10825
IG053	WT	Female	14102	4697	20638	20577
IG054	KO	Female	18813	18270	12838	10124
IG055	WT	Male	13276	23026	8252	15459
IG056	KO	Male	20217	21372	9907	8517
IG057	WT	Female	10608	9018	9360	31027
IG058	KO	Female	4992	33727	15599	5726
IG059	WT	Male	6662	33306	8127	11918
Trial 7
Animal	Geno	Sex	old goal SE	New Goal NW	SW Right	NE Left
IG036	WT	Female	12791	3043	12232	31091
IG037	WT	Male	8144	5600	437	45864
IG038	WT	Male	29577	6115	11888	12464
IG039	WT	Female	0	7472	35725	16848
IG040	KO	Male	6599	811	22714	29921
IG041	KO	Male	24929	28673	374	6069
IG042	WT	Male	19968	2949	14321	22807
IG043	KO	Female	22807	13338	7675	16224
IG044	KO	Female	5850	11840	12747	29608
IG045	WT	Male	9484	10173	23228	17128
IG046	KO	Male	11452	12371	17083	19139
IG047	WT	Female	12231	13604	9283	24927
IG048	KO	Male	15148	7473	12636	24788
IG049	KO	Female	3635	11841	7129	37440
IG050	WT	Female	14509	14367	15616	15521
IG051	KO	Male	11561	12151	14493	21809
IG052	KO	Female	9797	16411	16038	17487
IG053	WT	Female	13868	11654	20202	14320
IG054	KO	Female	15630	11078	8533	24773
IG055	WT	Male	13510	21327	10936	14241
IG056	KO	Male	14664	8347	9952	27082
IG057	WT	Female	10811	10779	8876	29547
IG058	KO	Female	14071	8565	19609	17800
IG059	WT	Male	8347	8034	15989	27643
